# Supplementary material for: The construction of a testis transcriptional cell atlas from embryo to adult reveals various somatic cells and their molecular roles
Source: J Transl Med. 2023 Nov 27;21:859. doi: 10.1186/s12967-023-04722-2 (PMC10680190; doi:10.1186/s12967-023-04722-2)
Supplement: Supplementary file 2 — Additional file 2: The differentially expressed genes for each of cell-type clusters [file 12967_2023_4722_MOESM2_ESM.csv]

Additional file 2: The differentially expressed genes for each of cell-type clusters
	p_val	avg_log2FC	pct.1	pct.2	p_val_adj	cluster	gene
DCN	0	4.323812718	0.95	0.115	0	1	DCN
PTGDS	0	3.783970794	0.872	0.65	0	1	PTGDS
COL1A1	0	3.544983524	0.929	0.09	0	1	COL1A1
IGF2	0	3.423739048	0.747	0.115	0	1	IGF2
DLK1	0	3.238514094	0.761	0.207	0	1	DLK1
C7	0	3.222722273	0.632	0.058	0	1	C7
COL3A1	0	3.083417889	0.865	0.147	0	1	COL3A1
IGFBP5	0	2.895143462	0.608	0.07	0	1	IGFBP5
MEG3	0	2.885868292	0.88	0.234	0	1	MEG3
ACTA2	0	2.856478169	0.402	0.088	0	1	ACTA2
OSR2	0	2.612268212	0.69	0.076	0	1	OSR2
TSHZ2	0	2.598291436	0.782	0.074	0	1	TSHZ2
MMP2	0	2.561109218	0.76	0.113	0	1	MMP2
PLAC9	0	2.553493183	0.725	0.056	0	1	PLAC9
COL15A1	0	2.528947046	0.688	0.099	0	1	COL15A1
MDK	0	2.44991831	0.62	0.244	0	1	MDK
NR2F2	0	2.398090567	0.784	0.121	0	1	NR2F2
C1S	0	2.356244658	0.669	0.071	0	1	C1S
LTBP4	0	2.3228822	0.709	0.148	0	1	LTBP4
COL6A2	0	2.283991002	0.769	0.151	0	1	COL6A2
SEPP1	0	2.262350408	0.795	0.201	0	1	SEPP1
CALD1	0	2.164632869	0.857	0.338	0	1	CALD1
BGN	0	2.146040196	0.622	0.056	0	1	BGN
IGFBP6	0	2.108767248	0.387	0.115	0	1	IGFBP6
ENG	0	2.108632662	0.661	0.194	0	1	ENG
APOE	0	2.066424949	0.665	0.28	0	1	APOE
SMOC2	0	2.056138797	0.534	0.043	0	1	SMOC2
TIMP1	0	2.027373615	0.907	0.383	0	1	TIMP1
RPL10	0	2.010497504	0.999	0.771	0	1	RPL10
C1R	0	2.006682381	0.572	0.093	0	1	C1R
TCEAL4	0	2.004822377	0.838	0.437	0	1	TCEAL4
TPM2	0	1.984593661	0.608	0.229	0	1	TPM2
LHX9	0	1.965038259	0.491	0.024	0	1	LHX9
RPS8	0	1.908405995	0.998	0.956	0	1	RPS8
MFAP4	0	1.902219031	0.533	0.021	0	1	MFAP4
DPEP1	0	1.891705006	0.408	0.148	0	1	DPEP1
VIM	0	1.88660594	0.989	0.674	0	1	VIM
RPL10A	0	1.886259955	0.993	0.912	0	1	RPL10A
COL6A1	0	1.87776441	0.643	0.122	0	1	COL6A1
RPL6	0	1.841292444	0.99	0.912	0	1	RPL6
RPL13A	0	1.798775658	0.998	0.895	0	1	RPL13A
EEF1A1	0	1.789337892	1	0.994	0	1	EEF1A1
C11orf96	0	1.780861634	0.571	0.163	0	1	C11orf96
INHBA	0	1.778405618	0.419	0.036	0	1	INHBA
RASD1	0	1.76427226	0.478	0.164	0	1	RASD1
EMILIN1	0	1.760733854	0.522	0.024	0	1	EMILIN1
CYP1B1	0	1.720714472	0.516	0.147	0	1	CYP1B1
PRPS2	0	1.713166334	0.399	0.19	0	1	PRPS2
PDGFRA	0	1.691199455	0.496	0.039	0	1	PDGFRA
C8orf4	0	1.679354223	0.466	0.08	0	1	C8orf4
PLPP3	0	1.674011877	0.305	0.053	0	1	PLPP3
FHL2	0	1.648224013	0.393	0.158	0	1	FHL2
FXYD6	0	1.64583977	0.772	0.288	0	1	FXYD6
PDGFRB	0	1.636723785	0.493	0.054	0	1	PDGFRB
COL1A2	0	1.631771096	0.887	0.345	0	1	COL1A2
RPL21	0	1.625319855	0.962	0.69	0	1	RPL21
PMP22	0	1.618733062	0.559	0.174	0	1	PMP22
WFDC1	0	1.616624736	0.403	0.132	0	1	WFDC1
NDN	0	1.615971675	0.678	0.247	0	1	NDN
RPL7	0	1.614003832	0.998	0.964	0	1	RPL7
HNRNPA1	0	1.60704763	0.981	0.821	0	1	HNRNPA1
PTMS	0	1.603223601	0.809	0.371	0	1	PTMS
BST2	0	1.589991648	0.715	0.169	0	1	BST2
RPL34	0	1.589839291	0.999	0.977	0	1	RPL34
SRPX	0	1.587910435	0.439	0.047	0	1	SRPX
PTN	0	1.586290881	0.501	0.139	0	1	PTN
KCNMB1	0	1.580268953	0.36	0.027	0	1	KCNMB1
MATN2	0	1.57763519	0.539	0.185	0	1	MATN2
CRISPLD2	0	1.562387017	0.449	0.099	0	1	CRISPLD2
RPS15A	0	1.500707736	0.996	0.962	0	1	RPS15A
RPS27A	0	1.500612061	0.999	0.986	0	1	RPS27A
JUNB	0	1.498460148	0.778	0.388	0	1	JUNB
RARRES2	0	1.496430896	0.521	0.12	0	1	RARRES2
RPL39	0	1.491321938	0.996	0.702	0	1	RPL39
FCGRT	0	1.490748348	0.706	0.288	0	1	FCGRT
RPS4X	0	1.482027674	0.997	0.714	0	1	RPS4X
SLC25A6	0	1.480741755	0.848	0.447	0	1	SLC25A6
RPL23	0	1.455994944	0.986	0.888	0	1	RPL23
RPS3A	0	1.448427357	0.998	0.987	0	1	RPS3A
NBL1	0	1.446919214	0.439	0.103	0	1	NBL1
ALDH1A3	0	1.441363086	0.375	0.051	0	1	ALDH1A3
PTCH1	0	1.440997519	0.413	0.164	0	1	PTCH1
AEBP1	0	1.434884245	0.381	0.073	0	1	AEBP1
NPM1	0	1.434881016	0.973	0.854	0	1	NPM1
RPL12	0	1.432754577	0.996	0.932	0	1	RPL12
RPS24	0	1.432664376	0.997	0.984	0	1	RPS24
RPS23	0	1.4245786	0.997	0.977	0	1	RPS23
TMEM98	0	1.412248906	0.536	0.224	0	1	TMEM98
ANGPTL1	0	1.411321937	0.379	0.024	0	1	ANGPTL1
MXRA8	0	1.409752104	0.453	0.07	0	1	MXRA8
ISLR	0	1.405710005	0.45	0.056	0	1	ISLR
NDRG2	0	1.404998362	0.519	0.149	0	1	NDRG2
IGF1	0	1.39843114	0.314	0.044	0	1	IGF1
RPL41	0	1.391933006	0.999	0.989	0	1	RPL41
F10	0	1.39154385	0.431	0.05	0	1	F10
RPL5	0	1.39067198	0.995	0.959	0	1	RPL5
MFAP2	0	1.388140938	0.417	0.108	0	1	MFAP2
F3	0	1.38400999	0.339	0.097	0	1	F3
RPS18	0	1.382036587	0.999	0.988	0	1	RPS18
HSPA1B	0	1.375455538	0.639	0.387	0	1	HSPA1B
SSPN	0	1.372676846	0.447	0.065	0	1	SSPN
RPL18	0	1.368415449	0.996	0.889	0	1	RPL18
HSPB6	0	1.367474107	0.419	0.058	0	1	HSPB6
CTSC	0	1.365595473	0.434	0.131	0	1	CTSC
JUN	0	1.361026918	0.824	0.489	0	1	JUN
IGFBP7	0	1.351042836	0.817	0.449	0	1	IGFBP7
RPL18A	0	1.34497535	0.997	0.855	0	1	RPL18A
TCF21	0	1.32830214	0.386	0.019	0	1	TCF21
RPL9	0	1.319888655	0.996	0.973	0	1	RPL9
RPL22	0	1.312715992	0.986	0.905	0	1	RPL22
OGN	0	1.311363332	0.38	0.02	0	1	OGN
ZFP36L2	0	1.30954126	0.697	0.35	0	1	ZFP36L2
CIRBP	0	1.307826548	0.972	0.781	0	1	CIRBP
FSTL1	0	1.307475888	0.46	0.124	0	1	FSTL1
PEMT	0	1.306534367	0.396	0.201	0	1	PEMT
RPL24	0	1.304643245	0.991	0.924	0	1	RPL24
MALAT1	0	1.302323379	1	0.953	0	1	MALAT1
ZFAS1	0	1.301773025	0.782	0.561	0	1	ZFAS1
AK1	0	1.289799878	0.614	0.412	0	1	AK1
SERPINH1	0	1.288200098	0.609	0.249	0	1	SERPINH1
RPS9	0	1.283198476	0.996	0.972	0	1	RPS9
CXCL12	0	1.281128467	0.329	0.082	0	1	CXCL12
GNB2L1	0	1.277560368	0.989	0.923	0	1	GNB2L1
ADIRF	0	1.273468032	0.346	0.111	0	1	ADIRF
PRDX2	0	1.271831471	0.686	0.302	0	1	PRDX2
RPL4	0	1.270932601	0.979	0.927	0	1	RPL4
SERPINE2	0	1.259811198	0.49	0.226	0	1	SERPINE2
RPL35A	0	1.257949753	0.998	0.976	0	1	RPL35A
RPL31	0	1.248412688	0.998	0.977	0	1	RPL31
EMP3	0	1.241727861	0.604	0.272	0	1	EMP3
RPL13	0	1.218802516	0.998	0.997	0	1	RPL13
ADAMTS1	0	1.214639113	0.354	0.059	0	1	ADAMTS1
FBLN5	0	1.213963615	0.318	0.081	0	1	FBLN5
RPL11	0	1.213748334	0.998	0.983	0	1	RPL11
RPS2	0	1.213411308	0.998	0.937	0	1	RPS2
RPL30	0	1.204688034	0.995	0.977	0	1	RPL30
IGFBP4	0	1.202999809	0.709	0.315	0	1	IGFBP4
RPS5	0	1.199648663	0.986	0.95	0	1	RPS5
RPL27	0	1.19090993	0.985	0.931	0	1	RPL27
RPS11	0	1.183082045	0.988	0.946	0	1	RPS11
MSC	0	1.173589662	0.299	0.033	0	1	MSC
COL6A3	0	1.16743751	0.306	0.033	0	1	COL6A3
MIR503HG	0	1.163470115	0.4	0.084	0	1	MIR503HG
RAB34	0	1.163282546	0.454	0.132	0	1	RAB34
FXYD1	0	1.162287535	0.321	0.052	0	1	FXYD1
RPL8	0	1.16213073	0.997	0.985	0	1	RPL8
OLFML3	0	1.161819233	0.317	0.045	0	1	OLFML3
RPS7	0	1.161311743	0.994	0.941	0	1	RPS7
GSTM5	0	1.157037331	0.333	0.041	0	1	GSTM5
MAGED2	0	1.156834453	0.755	0.401	0	1	MAGED2
RPS13	0	1.156143515	0.995	0.978	0	1	RPS13
LAMC3	0	1.155156041	0.305	0.037	0	1	LAMC3
RPS16	0	1.151644972	0.994	0.962	0	1	RPS16
RPL29	0	1.150810338	0.991	0.969	0	1	RPL29
C6orf48	0	1.146868053	0.851	0.696	0	1	C6orf48
TIMP3	0	1.146669883	0.515	0.203	0	1	TIMP3
SYT1	0	1.143556313	0.299	0.056	0	1	SYT1
FBN1	0	1.141745194	0.354	0.102	0	1	FBN1
RPL15	0	1.141256357	0.999	0.991	0	1	RPL15
MORF4L2	0	1.140373983	0.69	0.527	0	1	MORF4L2
ITM2C	0	1.140320436	0.528	0.206	0	1	ITM2C
CD63	0	1.136254968	0.922	0.629	0	1	CD63
RPL27A	0	1.135372302	0.995	0.97	0	1	RPL27A
TCEAL1	0	1.134783827	0.413	0.132	0	1	TCEAL1
FBLIM1	0	1.128335216	0.36	0.064	0	1	FBLIM1
RPS3	0	1.125795821	0.998	0.966	0	1	RPS3
RPL37	0	1.122785339	0.994	0.974	0	1	RPL37
COL5A1	0	1.103363076	0.315	0.044	0	1	COL5A1
CD81	0	1.103296086	0.654	0.463	0	1	CD81
PGRMC1	0	1.102077099	0.606	0.302	0	1	PGRMC1
NFIA	0	1.093994092	0.558	0.324	0	1	NFIA
MAFB	0	1.093646948	0.306	0.077	0	1	MAFB
PPIB	0	1.092834951	0.731	0.453	0	1	PPIB
RPL32	0	1.08166365	0.998	0.994	0	1	RPL32
RND3	0	1.081351828	0.286	0.075	0	1	RND3
LGALS1	0	1.078648784	0.966	0.538	0	1	LGALS1
FLRT2	0	1.077624418	0.314	0.028	0	1	FLRT2
CPE	0	1.07484483	0.615	0.315	0	1	CPE
HHIP	0	1.068705984	0.298	0.017	0	1	HHIP
NID1	0	1.060086771	0.327	0.037	0	1	NID1
RPLP1	0	1.055157522	1	0.983	0	1	RPLP1
ENC1	0	1.047386345	0.29	0.078	0	1	ENC1
RPL23A	0	1.04634177	0.996	0.952	0	1	RPL23A
RPL3	0	1.045679274	0.999	0.993	0	1	RPL3
NACA	0	1.043167188	0.979	0.925	0	1	NACA
MMP14	0	1.043063149	0.332	0.033	0	1	MMP14
HTRA3	0	1.041960648	0.298	0.035	0	1	HTRA3
MMP23B	0	1.039771741	0.321	0.045	0	1	MMP23B
RPS4Y1	0	1.03801309	0.912	0.664	0	1	RPS4Y1
RPS15	0	1.03794286	0.998	0.988	0	1	RPS15
EPHX1	0	1.032903431	0.495	0.214	0	1	EPHX1
RPLP0	0	1.023830504	0.989	0.947	0	1	RPLP0
RPL36	0	1.023279618	0.996	0.975	0	1	RPL36
EEF2	0	1.016564793	0.929	0.881	0	1	EEF2
ITM2B	0	1.010746692	0.918	0.718	0	1	ITM2B
GSTP1	0	1.007989449	0.784	0.485	0	1	GSTP1
NUPR1	0	1.00794487	0.61	0.281	0	1	NUPR1
KANK2	0	1.007793588	0.344	0.08	0	1	KANK2
RPS26	0	1.006565936	0.885	0.827	0	1	RPS26
RPS25	0	0.999039279	0.997	0.973	0	1	RPS25
APOD	0	0.998405526	0.388	0.149	0	1	APOD
LAMA2	0	0.990022179	0.305	0.089	0	1	LAMA2
TUBB	0	0.988807986	0.817	0.567	0	1	TUBB
LRP1	0	0.986951972	0.416	0.124	0	1	LRP1
LDHB	0	0.979662865	0.778	0.527	0	1	LDHB
RPS19	0	0.979642272	0.998	0.976	0	1	RPS19
ZFP36L1	0	0.96649046	0.75	0.52	0	1	ZFP36L1
TNS1	0	0.958377457	0.31	0.091	0	1	TNS1
MDFI	0	0.957814547	0.26	0.051	0	1	MDFI
NAP1L1	0	0.956495704	0.86	0.804	0	1	NAP1L1
NUCKS1	0	0.954538927	0.72	0.579	0	1	NUCKS1
AHNAK	0	0.948275714	0.399	0.174	0	1	AHNAK
EEF1D	0	0.945387986	0.88	0.799	0	1	EEF1D
LRRC17	0	0.941140116	0.275	0.032	0	1	LRRC17
ACTB	0	0.93809256	0.992	0.855	0	1	ACTB
CFH	0	0.937500103	0.3	0.047	0	1	CFH
RPS27	0	0.93662165	0.999	0.996	0	1	RPS27
EIF3E	0	0.932947788	0.83	0.767	0	1	EIF3E
RPS14	0	0.927433534	0.997	0.976	0	1	RPS14
MYC	0	0.923759025	0.32	0.085	0	1	MYC
SH3BGRL	0	0.921672118	0.578	0.294	0	1	SH3BGRL
CCDC8	0	0.914433965	0.349	0.089	0	1	CCDC8
EIF4A2	0	0.912728255	0.855	0.734	0	1	EIF4A2
FTL	0	0.903012787	0.982	0.854	0	1	FTL
HHIP-AS1	0	0.892379962	0.263	0.013	0	1	HHIP-AS1
RPL17	0	0.891762082	0.763	0.707	0	1	RPL17
RPL26	0	0.89134629	0.995	0.964	0	1	RPL26
BTF3	0	0.889467198	0.951	0.901	0	1	BTF3
RPL19	0	0.882240021	0.996	0.987	0	1	RPL19
NENF	0	0.881749144	0.556	0.328	0	1	NENF
RPL7A	0	0.878540204	0.994	0.975	0	1	RPL7A
RHOBTB3	0	0.865745449	0.51	0.267	0	1	RHOBTB3
PKDCC	0	0.8614694	0.255	0.033	0	1	PKDCC
SF3B14	0	0.846469268	0.272	0.071	0	1	SF3B14
HIF3A	0	0.84440796	0.318	0.089	0	1	HIF3A
TGFB1I1	0	0.841994088	0.296	0.065	0	1	TGFB1I1
RPL14	0	0.84033082	0.978	0.93	0	1	RPL14
FTH1	0	0.839830539	0.999	0.928	0	1	FTH1
NR2F2-AS1	0	0.839613231	0.252	0.024	0	1	NR2F2-AS1
SSR2	0	0.836897565	0.747	0.655	0	1	SSR2
FOS	0	0.835578644	0.757	0.455	0	1	FOS
PPP1R14A	0	0.833749462	0.636	0.353	0	1	PPP1R14A
PLAGL1	0	0.832944167	0.306	0.08	0	1	PLAGL1
SNAI2	0	0.817812297	0.254	0.031	0	1	SNAI2
ELN	0	0.814242434	0.256	0.044	0	1	ELN
PTCH2	0	0.806133431	0.281	0.073	0	1	PTCH2
SH3PXD2A	0	0.804339479	0.263	0.071	0	1	SH3PXD2A
MFGE8	0	0.803912883	0.41	0.185	0	1	MFGE8
ACTG1	0	0.799582071	0.988	0.925	0	1	ACTG1
CYBRD1	0	0.798438606	0.276	0.06	0	1	CYBRD1
RBM3	0	0.796115394	0.719	0.525	0	1	RBM3
CTSK	0	0.795896955	0.263	0.036	0	1	CTSK
RPS29	0	0.795653274	0.995	0.987	0	1	RPS29
SPARC	0	0.793228343	0.889	0.543	0	1	SPARC
EID1	0	0.785144051	0.843	0.667	0	1	EID1
GLTSCR2	0	0.783588143	0.79	0.713	0	1	GLTSCR2
THY1	0	0.772845012	0.264	0.077	0	1	THY1
CDH11	0	0.769127912	0.254	0.043	0	1	CDH11
FBXO17	0	0.753242614	0.25	0.064	0	1	FBXO17
HSP90AB1	0	0.739190136	0.949	0.841	0	1	HSP90AB1
NGFRAP1	0	0.738909154	0.913	0.529	0	1	NGFRAP1
TPT1	0	0.735299882	0.992	0.965	0	1	TPT1
RPS28	0	0.73275598	0.996	0.944	0	1	RPS28
RPS6	0	0.722267945	0.997	0.99	0	1	RPS6
LGALS3BP	0	0.711120335	0.531	0.259	0	1	LGALS3BP
RHOB	0	0.709713875	0.676	0.391	0	1	RHOB
FKBP10	0	0.707553557	0.271	0.085	0	1	FKBP10
RPS12	0	0.705641367	0.996	0.982	0	1	RPS12
RPLP2	0	0.687923733	0.998	0.991	0	1	RPLP2
RPL35	0	0.675246967	0.992	0.98	0	1	RPL35
EHD2	0	0.670848136	0.268	0.066	0	1	EHD2
RPL36A	0	0.670175028	0.818	0.548	0	1	RPL36A
FAU	0	0.659760107	0.988	0.972	0	1	FAU
RPS20	0	0.655936329	0.992	0.959	0	1	RPS20
RPL37A	0	0.65576897	0.999	0.989	0	1	RPL37A
GYPC	0	0.655098163	0.269	0.08	0	1	GYPC
EEF1B2	0	0.649773446	0.866	0.834	0	1	EEF1B2
LY6E	0	0.635900529	0.685	0.415	0	1	LY6E
WBP5	0	0.621654539	0.688	0.404	0	1	WBP5
RPL28	0	0.598668113	0.995	0.987	0	1	RPL28
RPL38	0	0.565278724	0.991	0.967	0	1	RPL38
RPSA	0	0.563261949	0.956	0.863	0	1	RPSA
CBLN1	0	-0.500041315	0.008	0.313	0	1	CBLN1
SPAG5	0	-0.500076345	0.016	0.336	0	1	SPAG5
ARID2	0	-0.500286369	0.073	0.386	0	1	ARID2
PLK1	0	-0.50062177	0.007	0.261	0	1	PLK1
MRPL39	0	-0.500918441	0.107	0.424	0	1	MRPL39
HMGB3	0	-0.501615364	0.061	0.365	0	1	HMGB3
RPUSD3	0	-0.502371805	0.089	0.401	0	1	RPUSD3
PPP4C	0	-0.503055371	0.243	0.611	0	1	PPP4C
LGALS8	0	-0.50314018	0.063	0.402	0	1	LGALS8
C11orf97	0	-0.503145296	0.005	0.25	0	1	C11orf97
G3BP2	0	-0.503239199	0.127	0.516	0	1	G3BP2
SLC25A28	0	-0.503755207	0.048	0.354	0	1	SLC25A28
STPG1	0	-0.503788813	0.025	0.357	0	1	STPG1
MCM4	0	-0.504311688	0.049	0.396	0	1	MCM4
SPAG9	0	-0.504525259	0.168	0.493	0	1	SPAG9
C2orf42	0	-0.50464121	0.038	0.363	0	1	C2orf42
DCAF4L2	0	-0.50559959	0.013	0.284	0	1	DCAF4L2
IQCG	0	-0.506337579	0.126	0.47	0	1	IQCG
ZNF846	0	-0.508215314	0.03	0.283	0	1	ZNF846
NUP88	0	-0.508851225	0.05	0.409	0	1	NUP88
11-Mar	0	-0.509372578	0.017	0.282	0	1	11-Mar
C4orf22	0	-0.509716065	0.009	0.272	0	1	C4orf22
CCDC167	0	-0.509878924	0.11	0.489	0	1	CCDC167
SMAP1	0	-0.51123646	0.149	0.506	0	1	SMAP1
PPP6R1	0	-0.511534775	0.051	0.406	0	1	PPP6R1
HABP4	0	-0.511555737	0.045	0.379	0	1	HABP4
THBS3	0	-0.512108552	0.043	0.316	0	1	THBS3
EFCAB6	0	-0.512673356	0.014	0.303	0	1	EFCAB6
FGD4	0	-0.513223047	0.016	0.308	0	1	FGD4
ASTN2	0	-0.513282321	0.03	0.292	0	1	ASTN2
OIP5	0	-0.513545574	0.018	0.315	0	1	OIP5
SOX5	0	-0.513980243	0.023	0.297	0	1	SOX5
UBE2C	0	-0.516133506	0.015	0.267	0	1	UBE2C
CMAS	0	-0.517175135	0.154	0.469	0	1	CMAS
RALGPS2	0	-0.517301712	0.07	0.366	0	1	RALGPS2
C16orf71	0	-0.518401822	0.006	0.257	0	1	C16orf71
GARS	0	-0.519190917	0.106	0.447	0	1	GARS
ATAD2	0	-0.519368349	0.058	0.342	0	1	ATAD2
ADSS	0	-0.51993311	0.1	0.478	0	1	ADSS
CEP63	0	-0.52009303	0.092	0.418	0	1	CEP63
LRRC28	0	-0.52012805	0.041	0.407	0	1	LRRC28
IL13RA2	0	-0.520427471	0.021	0.271	0	1	IL13RA2
H3F3C	0	-0.520760605	0.017	0.282	0	1	H3F3C
C18orf21	0	-0.520937926	0.077	0.413	0	1	C18orf21
SYNGR4	0	-0.521612836	0.007	0.258	0	1	SYNGR4
IQCK	0	-0.521998526	0.076	0.411	0	1	IQCK
TANC2	0	-0.522267478	0.047	0.306	0	1	TANC2
C12orf42	0	-0.522402085	0.007	0.256	0	1	C12orf42
SLC2A8	0	-0.522806267	0.055	0.368	0	1	SLC2A8
B4GALT1-AS1	0	-0.522996551	0.018	0.271	0	1	B4GALT1-AS1
STK35	0	-0.523005529	0.026	0.341	0	1	STK35
PSMD14	0	-0.523696952	0.141	0.48	0	1	PSMD14
SENP2	0	-0.523886863	0.07	0.409	0	1	SENP2
DNAAF1	0	-0.524304077	0.005	0.297	0	1	DNAAF1
SNAPC1	0	-0.524379649	0.107	0.408	0	1	SNAPC1
FAF1	0	-0.524423936	0.088	0.446	0	1	FAF1
RABGAP1L	0	-0.524473768	0.056	0.376	0	1	RABGAP1L
GFPT1	0	-0.524784593	0.096	0.421	0	1	GFPT1
GGA1	0	-0.525062401	0.158	0.536	0	1	GGA1
HSPA4	0	-0.525398871	0.104	0.441	0	1	HSPA4
TTC23L	0	-0.525909258	0.01	0.257	0	1	TTC23L
HMMR	0	-0.525961025	0.01	0.311	0	1	HMMR
GPN3	0	-0.526358509	0.121	0.461	0	1	GPN3
DR1	0	-0.527500555	0.115	0.433	0	1	DR1
AXDND1	0	-0.527514135	0.009	0.314	0	1	AXDND1
COMMD1	0	-0.527955654	0.2	0.551	0	1	COMMD1
IQCD	0	-0.528161813	0.015	0.315	0	1	IQCD
UBL3	0	-0.528172087	0.141	0.477	0	1	UBL3
C16orf90	0	-0.528538468	0.005	0.292	0	1	C16orf90
SDHB	0	-0.528572048	0.186	0.527	0	1	SDHB
TEKT3	0	-0.529993126	0.032	0.29	0	1	TEKT3
WASF1	0	-0.530215602	0.056	0.417	0	1	WASF1
PPP1R32	0	-0.530474295	0.012	0.264	0	1	PPP1R32
NEURL1	0	-0.530627402	0.033	0.405	0	1	NEURL1
ATP6V1B2	0	-0.530815098	0.099	0.432	0	1	ATP6V1B2
TMEM53	0	-0.530891359	0.039	0.345	0	1	TMEM53
OVOL1	0	-0.531247746	0.008	0.284	0	1	OVOL1
PIAS4	0	-0.531850726	0.073	0.442	0	1	PIAS4
SLCO3A1	0	-0.532111034	0.024	0.33	0	1	SLCO3A1
ZPR1	0	-0.532513268	0.045	0.42	0	1	ZPR1
GCA	0	-0.53355543	0.058	0.406	0	1	GCA
MAP2K2	0	-0.533703107	0.188	0.543	0	1	MAP2K2
CKAP2	0	-0.534022134	0.066	0.374	0	1	CKAP2
AK9	0	-0.534531473	0.032	0.33	0	1	AK9
DHX30	0	-0.535632842	0.129	0.482	0	1	DHX30
NUSAP1	0	-0.53577008	0.024	0.306	0	1	NUSAP1
CCDC96	0	-0.535850395	0.014	0.301	0	1	CCDC96
BUB3	0	-0.536228296	0.212	0.557	0	1	BUB3
BBS5	0	-0.536585645	0.027	0.32	0	1	BBS5
SYCE2	0	-0.536912151	0.006	0.283	0	1	SYCE2
YIPF2	0	-0.537499553	0.106	0.397	0	1	YIPF2
LINC00221	0	-0.537691218	0.011	0.325	0	1	LINC00221
TDRD10	0	-0.537979599	0.013	0.346	0	1	TDRD10
TMPO-AS1	0	-0.538129182	0.017	0.305	0	1	TMPO-AS1
TTK	0	-0.538228619	0.015	0.327	0	1	TTK
TPX2	0	-0.538712861	0.017	0.319	0	1	TPX2
TMEM219	0	-0.539499835	0.274	0.644	0	1	TMEM219
ADAM18	0	-0.539596003	0.007	0.26	0	1	ADAM18
CHIC2	0	-0.539823238	0.106	0.419	0	1	CHIC2
PPM1A	0	-0.540441279	0.116	0.475	0	1	PPM1A
CAMK4	0	-0.540631497	0.02	0.296	0	1	CAMK4
SOX30	0	-0.540794699	0.013	0.318	0	1	SOX30
MRPL57	0	-0.542417857	0.191	0.56	0	1	MRPL57
WDR34	0	-0.543326275	0.073	0.435	0	1	WDR34
COPS5	0	-0.544164824	0.172	0.536	0	1	COPS5
UBN1	0	-0.544429992	0.085	0.408	0	1	UBN1
LZIC	0	-0.544465983	0.11	0.47	0	1	LZIC
DAZAP1	0	-0.5447581	0.128	0.478	0	1	DAZAP1
RAD51C	0	-0.545550543	0.097	0.468	0	1	RAD51C
ETF1	0	-0.545767023	0.109	0.471	0	1	ETF1
FBXO24	0	-0.546571427	0.016	0.265	0	1	FBXO24
STK32C	0	-0.546740679	0.028	0.3	0	1	STK32C
CASC1	0	-0.547209297	0.008	0.31	0	1	CASC1
HSPA14	0	-0.547363249	0.068	0.382	0	1	HSPA14
MBD3L1	0	-0.547602906	0.008	0.255	0	1	MBD3L1
WARS	0	-0.547929048	0.058	0.398	0	1	WARS
CISD1	0	-0.548745929	0.184	0.509	0	1	CISD1
CFAP221	0	-0.548872665	0.011	0.334	0	1	CFAP221
ZNF793-AS1	0	-0.548907106	0.017	0.317	0	1	ZNF793-AS1
SPAG17	0	-0.54946413	0.006	0.314	0	1	SPAG17
ADSSL1	0	-0.549847524	0.058	0.329	0	1	ADSSL1
GSKIP	0	-0.549969777	0.049	0.374	0	1	GSKIP
LRRC71	0	-0.550702772	0.007	0.299	0	1	LRRC71
THOC3	0	-0.550854525	0.093	0.441	0	1	THOC3
NPIPB15	0	-0.551500061	0.023	0.295	0	1	NPIPB15
STK17A	0	-0.551515914	0.026	0.377	0	1	STK17A
PRC1	0	-0.551909542	0.022	0.324	0	1	PRC1
ADAD2	0	-0.552907317	0.008	0.352	0	1	ADAD2
FAM98A	0	-0.55417345	0.099	0.402	0	1	FAM98A
LINC00347	0	-0.554760559	0.008	0.257	0	1	LINC00347
SAR1B	0	-0.556266461	0.117	0.412	0	1	SAR1B
PLEKHB2	0	-0.556293043	0.096	0.434	0	1	PLEKHB2
CCDC171	0	-0.556901444	0.042	0.379	0	1	CCDC171
DNAL4	0	-0.557373429	0.059	0.412	0	1	DNAL4
PTBP3	0	-0.557434132	0.081	0.418	0	1	PTBP3
C7orf62	0	-0.557534671	0.009	0.27	0	1	C7orf62
ABHD2	0	-0.557577933	0.119	0.43	0	1	ABHD2
DGAT2	0	-0.557741915	0.014	0.371	0	1	DGAT2
KIAA1257	0	-0.557794193	0.017	0.333	0	1	KIAA1257
MTL5	0	-0.557990074	0.007	0.318	0	1	MTL5
PHTF1	0	-0.55816629	0.041	0.399	0	1	PHTF1
KARS	0	-0.559410464	0.224	0.576	0	1	KARS
TXNDC17	0	-0.559835976	0.218	0.569	0	1	TXNDC17
ATP6V1E2	0	-0.559916775	0.028	0.286	0	1	ATP6V1E2
WDR5	0	-0.560641633	0.066	0.422	0	1	WDR5
EP400NL	0	-0.560738005	0.03	0.356	0	1	EP400NL
LEPROTL1	0	-0.561975326	0.119	0.502	0	1	LEPROTL1
TRIM69	0	-0.562030063	0.041	0.314	0	1	TRIM69
IFT88	0	-0.562050703	0.09	0.419	0	1	IFT88
RAB11FIP4	0	-0.56221072	0.015	0.314	0	1	RAB11FIP4
DYM	0	-0.562320792	0.091	0.398	0	1	DYM
PIWIL1	0	-0.562602931	0.015	0.275	0	1	PIWIL1
FAM228A	0	-0.562838916	0.014	0.282	0	1	FAM228A
C3orf38	0	-0.562967599	0.08	0.41	0	1	C3orf38
TSSK3	0	-0.563240955	0.011	0.266	0	1	TSSK3
POLR3C	0	-0.564865684	0.064	0.429	0	1	POLR3C
VRK1	0	-0.56495922	0.046	0.358	0	1	VRK1
SRP54	0	-0.565491751	0.165	0.556	0	1	SRP54
MACROD2-AS1	0	-0.566121648	0.01	0.257	0	1	MACROD2-AS1
EFCAB10	0	-0.566366108	0.005	0.298	0	1	EFCAB10
PRPSAP1	0	-0.566548126	0.144	0.502	0	1	PRPSAP1
COMMD4	0	-0.567520445	0.142	0.446	0	1	COMMD4
SMPD2	0	-0.567689566	0.029	0.364	0	1	SMPD2
ARMC3	0	-0.567734979	0.006	0.279	0	1	ARMC3
NSMCE1	0	-0.568650799	0.163	0.531	0	1	NSMCE1
IQCE	0	-0.568668754	0.044	0.392	0	1	IQCE
8-Mar	0	-0.570408646	0.041	0.355	0	1	8-Mar
STARD6	0	-0.570444942	0.006	0.301	0	1	STARD6
WDR78	0	-0.570453867	0.026	0.282	0	1	WDR78
OPTN	0	-0.570696333	0.156	0.503	0	1	OPTN
COIL	0	-0.571056031	0.129	0.472	0	1	COIL
TIMM23	0	-0.571097123	0.083	0.43	0	1	TIMM23
CSE1L	0	-0.571541817	0.128	0.466	0	1	CSE1L
NPHP1	0	-0.571931237	0.041	0.369	0	1	NPHP1
MEX3C	0	-0.572610868	0.062	0.365	0	1	MEX3C
RNF126	0	-0.572618699	0.113	0.475	0	1	RNF126
ZWINT	0	-0.573014433	0.026	0.388	0	1	ZWINT
DYNLL2	0	-0.573198892	0.109	0.422	0	1	DYNLL2
MYCBPAP	0	-0.57354151	0.035	0.329	0	1	MYCBPAP
YPEL5	0	-0.573772369	0.225	0.607	0	1	YPEL5
SRRT	0	-0.574389789	0.127	0.506	0	1	SRRT
HINT3	0	-0.575446284	0.076	0.405	0	1	HINT3
ADAM29	0	-0.575800879	0.009	0.258	0	1	ADAM29
CHCHD5	0	-0.576401811	0.156	0.529	0	1	CHCHD5
EIF4G3	0	-0.576916547	0.109	0.472	0	1	EIF4G3
C12orf60	0	-0.577618082	0.012	0.301	0	1	C12orf60
KDM4D	0	-0.578440421	0.016	0.317	0	1	KDM4D
STT3B	0	-0.579246116	0.159	0.554	0	1	STT3B
FAM204A	0	-0.580256458	0.217	0.559	0	1	FAM204A
KLHL10	0	-0.580562809	0.012	0.287	0	1	KLHL10
RBM46	0	-0.580628724	0.013	0.308	0	1	RBM46
TACC3	0	-0.582006302	0.014	0.376	0	1	TACC3
METAP1	0	-0.582074674	0.073	0.369	0	1	METAP1
TMF1	0	-0.582268402	0.151	0.484	0	1	TMF1
LINC00654	0	-0.582867097	0.007	0.268	0	1	LINC00654
PSMD2	0	-0.583860393	0.212	0.564	0	1	PSMD2
ZNF677	0	-0.584151501	0.105	0.452	0	1	ZNF677
HSF2BP	0	-0.58432923	0.012	0.358	0	1	HSF2BP
FKBP6	0	-0.584609125	0.009	0.336	0	1	FKBP6
MED7	0	-0.58507693	0.085	0.451	0	1	MED7
EXOSC9	0	-0.585499038	0.071	0.43	0	1	EXOSC9
ERICH3	0	-0.586852678	0.009	0.295	0	1	ERICH3
PSME4	0	-0.5873089	0.069	0.399	0	1	PSME4
SRSF12	0	-0.588009029	0.028	0.404	0	1	SRSF12
STXBP2	0	-0.588274039	0.02	0.413	0	1	STXBP2
NAP1L4	0	-0.58861953	0.219	0.551	0	1	NAP1L4
CKLF	0	-0.589627286	0.154	0.486	0	1	CKLF
MAP7D2	0	-0.590530216	0.015	0.277	0	1	MAP7D2
NDUFAF7	0	-0.591042774	0.063	0.379	0	1	NDUFAF7
GALNTL5	0	-0.591422809	0.006	0.254	0	1	GALNTL5
RASSF8	0	-0.591911302	0.068	0.367	0	1	RASSF8
PHYHIPL	0	-0.592165	0.02	0.352	0	1	PHYHIPL
RPGRIP1	0	-0.592299834	0.009	0.297	0	1	RPGRIP1
TOMM5	0	-0.592502079	0.141	0.478	0	1	TOMM5
ACTL10	0	-0.592649124	0.012	0.257	0	1	ACTL10
TRAPPC3	0	-0.59324124	0.209	0.577	0	1	TRAPPC3
UCHL3	0	-0.594127194	0.085	0.434	0	1	UCHL3
CT62	0	-0.594994122	0.006	0.271	0	1	CT62
DIAPH3	0	-0.595823029	0.009	0.299	0	1	DIAPH3
CHST13	0	-0.595949159	0.007	0.27	0	1	CHST13
TEX264	0	-0.597011675	0.215	0.551	0	1	TEX264
CDH2	0	-0.597475078	0.063	0.335	0	1	CDH2
AHRR	0	-0.597690862	0.008	0.3	0	1	AHRR
TES	0	-0.598141868	0.017	0.334	0	1	TES
SNRPA1	0	-0.598643833	0.157	0.485	0	1	SNRPA1
C11orf88	0	-0.598798088	0.009	0.283	0	1	C11orf88
MKRN2	0	-0.599298022	0.101	0.474	0	1	MKRN2
ARHGAP9	0	-0.599432703	0.009	0.291	0	1	ARHGAP9
FAM150B	0	-0.599759749	0.03	0.294	0	1	FAM150B
PCAT6	0	-0.599828692	0.033	0.332	0	1	PCAT6
SIRPD	0	-0.600118303	0.01	0.256	0	1	SIRPD
PDXDC1	0	-0.600225816	0.111	0.503	0	1	PDXDC1
CCDC82	0	-0.601027191	0.132	0.444	0	1	CCDC82
ADGB	0	-0.601163847	0.005	0.277	0	1	ADGB
GPS2	0	-0.60282877	0.088	0.393	0	1	GPS2
SFMBT1	0	-0.603103471	0.021	0.349	0	1	SFMBT1
TJP1	0	-0.60314977	0.13	0.449	0	1	TJP1
CTNNAL1	0	-0.603410719	0.157	0.493	0	1	CTNNAL1
CCDC65	0	-0.60424072	0.011	0.299	0	1	CCDC65
ORMDL2	0	-0.604549187	0.103	0.498	0	1	ORMDL2
SMC6	0	-0.604920842	0.118	0.495	0	1	SMC6
RND2	0	-0.605114227	0.028	0.369	0	1	RND2
TOLLIP	0	-0.605741177	0.123	0.514	0	1	TOLLIP
RFX2	0	-0.607106994	0.037	0.353	0	1	RFX2
TEX22	0	-0.607307577	0.01	0.31	0	1	TEX22
H2AFV	0	-0.607421948	0.245	0.61	0	1	H2AFV
C11orf74	0	-0.607612047	0.149	0.481	0	1	C11orf74
KLF5	0	-0.608178443	0.017	0.304	0	1	KLF5
KIF21A	0	-0.61031213	0.037	0.31	0	1	KIF21A
CCDC74A	0	-0.610966173	0.107	0.406	0	1	CCDC74A
DRICH1	0	-0.611028076	0.01	0.258	0	1	DRICH1
EZH2	0	-0.611594058	0.028	0.386	0	1	EZH2
SERINC3	0	-0.611625659	0.253	0.617	0	1	SERINC3
TXNL4A	0	-0.612283409	0.183	0.574	0	1	TXNL4A
RMND5B	0	-0.612682407	0.102	0.461	0	1	RMND5B
NAA38	0	-0.612941919	0.333	0.699	0	1	NAA38
MRPL14	0	-0.613073431	0.247	0.599	0	1	MRPL14
ARMC4	0	-0.613354092	0.011	0.295	0	1	ARMC4
TRAPPC2L	0	-0.613466454	0.24	0.576	0	1	TRAPPC2L
NDUFA2	0	-0.613530685	0.391	0.726	0	1	NDUFA2
ZBTB20-AS1	0	-0.61500965	0.006	0.263	0	1	ZBTB20-AS1
CHCHD6	0	-0.615072819	0.111	0.486	0	1	CHCHD6
DCAF6	0	-0.615733886	0.157	0.535	0	1	DCAF6
TDRD6	0	-0.616579361	0.013	0.361	0	1	TDRD6
ZBBX	0	-0.61723047	0.011	0.319	0	1	ZBBX
SPANXN3	0	-0.618066424	0.008	0.255	0	1	SPANXN3
CDV3	0	-0.621769742	0.129	0.521	0	1	CDV3
C9orf43	0	-0.622331858	0.01	0.363	0	1	C9orf43
TBC1D21	0	-0.622406227	0.007	0.266	0	1	TBC1D21
IFT74	0	-0.622822066	0.08	0.382	0	1	IFT74
SPATA9	0	-0.622899407	0.012	0.262	0	1	SPATA9
BCL2L14	0	-0.623177543	0.01	0.265	0	1	BCL2L14
COX17	0	-0.623188293	0.212	0.568	0	1	COX17
C2orf74	0	-0.623474443	0.093	0.407	0	1	C2orf74
ARPC2	0	-0.623495092	0.534	0.84	0	1	ARPC2
TYSND1	0	-0.623509865	0.059	0.364	0	1	TYSND1
ZWILCH	0	-0.624169196	0.041	0.388	0	1	ZWILCH
SOCS7	0	-0.624367433	0.026	0.388	0	1	SOCS7
C1orf105	0	-0.624575985	0.009	0.289	0	1	C1orf105
G2E3	0	-0.624714317	0.073	0.396	0	1	G2E3
TNFAIP8L1	0	-0.624968748	0.041	0.352	0	1	TNFAIP8L1
EPHA6	0	-0.62537739	0.011	0.291	0	1	EPHA6
TTC25	0	-0.625448844	0.012	0.295	0	1	TTC25
B2M	0	-0.626231067	0.909	0.629	0	1	B2M
TOMM34	0	-0.626641608	0.077	0.393	0	1	TOMM34
MUM1	0	-0.626718595	0.236	0.603	0	1	MUM1
DNAJC21	0	-0.627040903	0.145	0.465	0	1	DNAJC21
DXO	0	-0.627226193	0.07	0.397	0	1	DXO
ITGA6	0	-0.627391716	0.032	0.313	0	1	ITGA6
NDUFB9	0	-0.629078187	0.499	0.788	0	1	NDUFB9
CCDC74B	0	-0.629508071	0.017	0.331	0	1	CCDC74B
TTC12	0	-0.629819615	0.023	0.361	0	1	TTC12
TLE4	0	-0.629951695	0.21	0.561	0	1	TLE4
CTNNA2	0	-0.630456025	0.011	0.263	0	1	CTNNA2
AGFG1	0	-0.631549777	0.061	0.445	0	1	AGFG1
ULK4	0	-0.631721249	0.017	0.355	0	1	ULK4
BRD7	0	-0.632497817	0.14	0.471	0	1	BRD7
SUV39H2	0	-0.632930108	0.032	0.348	0	1	SUV39H2
SLC25A39	0	-0.632932605	0.176	0.587	0	1	SLC25A39
PSMD8	0	-0.634576764	0.405	0.717	0	1	PSMD8
C11orf1	0	-0.634925825	0.1	0.453	0	1	C11orf1
CFAP20	0	-0.635154029	0.107	0.479	0	1	CFAP20
UBE2T	0	-0.635599527	0.032	0.367	0	1	UBE2T
PAIP2	0	-0.635772412	0.512	0.782	0	1	PAIP2
MTIF3	0	-0.636106779	0.245	0.576	0	1	MTIF3
STK33	0	-0.63619803	0.051	0.388	0	1	STK33
MDH1B	0	-0.637258894	0.012	0.306	0	1	MDH1B
SDF2L1	0	-0.637484602	0.081	0.398	0	1	SDF2L1
WIPI2	0	-0.638080363	0.16	0.545	0	1	WIPI2
ANKLE2	0	-0.638439102	0.107	0.434	0	1	ANKLE2
SLC25A31	0	-0.638637583	0.012	0.292	0	1	SLC25A31
DYNLL1	0	-0.639962879	0.818	0.945	0	1	DYNLL1
ZNF649-AS1	0	-0.640027832	0.008	0.292	0	1	ZNF649-AS1
ADAM32	0	-0.640110011	0.016	0.302	0	1	ADAM32
RSPH9	0	-0.640622117	0.015	0.307	0	1	RSPH9
C7orf34	0	-0.640884045	0.011	0.267	0	1	C7orf34
CENPH	0	-0.641623615	0.053	0.345	0	1	CENPH
TESC	0	-0.642367452	0.015	0.393	0	1	TESC
DUSP13	0	-0.642659734	0.01	0.256	0	1	DUSP13
CPSF3	0	-0.643365891	0.075	0.421	0	1	CPSF3
UAP1	0	-0.64455984	0.14	0.481	0	1	UAP1
LRRC6	0	-0.645225012	0.014	0.315	0	1	LRRC6
PSMC1	0	-0.645974967	0.268	0.594	0	1	PSMC1
ZNHIT2	0	-0.646344405	0.06	0.424	0	1	ZNHIT2
TRIP12	0	-0.646791991	0.103	0.457	0	1	TRIP12
ZMYND12	0	-0.647131334	0.012	0.324	0	1	ZMYND12
CCDC89	0	-0.647977375	0.02	0.274	0	1	CCDC89
TMEM89	0	-0.648454081	0.012	0.261	0	1	TMEM89
DDA1	0	-0.648604234	0.107	0.491	0	1	DDA1
ATP6V1A	0	-0.649102854	0.07	0.41	0	1	ATP6V1A
RAD17	0	-0.649157421	0.071	0.449	0	1	RAD17
DPY19L2	0	-0.649966146	0.039	0.348	0	1	DPY19L2
CASC5	0	-0.650369427	0.012	0.302	0	1	CASC5
CYSTM1	0	-0.650975022	0.17	0.536	0	1	CYSTM1
KLHL7	0	-0.651463072	0.09	0.425	0	1	KLHL7
EIF2S2	0	-0.651754924	0.351	0.683	0	1	EIF2S2
CIB1	0	-0.65234517	0.217	0.599	0	1	CIB1
KIF3A	0	-0.654786205	0.092	0.442	0	1	KIF3A
IAH1	0	-0.654932487	0.241	0.574	0	1	IAH1
LARP1B	0	-0.655679496	0.076	0.444	0	1	LARP1B
PMS1	0	-0.655901864	0.088	0.416	0	1	PMS1
PPP3CC	0	-0.657219868	0.054	0.402	0	1	PPP3CC
CCDC67	0	-0.657888624	0.005	0.29	0	1	CCDC67
CHPT1	0	-0.657977235	0.176	0.498	0	1	CHPT1
UTRN	0	-0.659210704	0.1	0.411	0	1	UTRN
STRBP	0	-0.660309851	0.03	0.4	0	1	STRBP
DCAF4L1	0	-0.660574587	0.018	0.318	0	1	DCAF4L1
LZTFL1	0	-0.660596445	0.06	0.371	0	1	LZTFL1
LIMCH1	0	-0.660655319	0.03	0.335	0	1	LIMCH1
TMBIM6	0	-0.661169628	0.595	0.836	0	1	TMBIM6
WBP11	0	-0.66192103	0.142	0.512	0	1	WBP11
VWA3B	0	-0.66212202	0.008	0.299	0	1	VWA3B
RANGAP1	0	-0.664696118	0.041	0.381	0	1	RANGAP1
LYZL6	0	-0.6651438	0.01	0.255	0	1	LYZL6
IGSF11-AS1	0	-0.666040825	0.011	0.27	0	1	IGSF11-AS1
NTMT1	0	-0.666534707	0.104	0.465	0	1	NTMT1
C21orf59	0	-0.666879059	0.153	0.47	0	1	C21orf59
TEKT2	0	-0.667326231	0.006	0.273	0	1	TEKT2
CCDC126	0	-0.667650177	0.058	0.389	0	1	CCDC126
C7orf31	0	-0.667802753	0.018	0.369	0	1	C7orf31
CEP85L	0	-0.668526849	0.099	0.477	0	1	CEP85L
CEP70	0	-0.669139988	0.052	0.382	0	1	CEP70
KATNA1	0	-0.669973239	0.09	0.475	0	1	KATNA1
AHI1	0	-0.671182257	0.194	0.566	0	1	AHI1
TOPORS-AS1	0	-0.673036635	0.079	0.439	0	1	TOPORS-AS1
ITFG1-AS1	0	-0.674480008	0.008	0.33	0	1	ITFG1-AS1
TIMM50	0	-0.675292379	0.126	0.516	0	1	TIMM50
DNAJC2	0	-0.676499869	0.159	0.506	0	1	DNAJC2
SKAP2	0	-0.677054673	0.038	0.42	0	1	SKAP2
NARF	0	-0.677319332	0.122	0.546	0	1	NARF
FGFR1OP	0	-0.678015954	0.05	0.44	0	1	FGFR1OP
BAG6	0	-0.678056326	0.175	0.574	0	1	BAG6
ATF7IP2	0	-0.67865343	0.064	0.433	0	1	ATF7IP2
CSRP2	0	-0.679472579	0.032	0.37	0	1	CSRP2
MTX1	0	-0.679631678	0.139	0.52	0	1	MTX1
SPDYA	0	-0.679951076	0.007	0.293	0	1	SPDYA
PCSK4	0	-0.681721796	0.009	0.361	0	1	PCSK4
PLCZ1	0	-0.682199958	0.01	0.276	0	1	PLCZ1
NUF2	0	-0.683292176	0.01	0.292	0	1	NUF2
TSSK1B	0	-0.683311434	0.008	0.26	0	1	TSSK1B
LYZL4	0	-0.683717289	0.012	0.256	0	1	LYZL4
C9orf135-AS1	0	-0.68435036	0.011	0.294	0	1	C9orf135-AS1
NDUFV3	0	-0.68437868	0.212	0.563	0	1	NDUFV3
RNF38	0	-0.684662352	0.09	0.456	0	1	RNF38
SAYSD1	0	-0.685362719	0.087	0.402	0	1	SAYSD1
GMNN	0	-0.685453617	0.055	0.417	0	1	GMNN
AZIN1-AS1	0	-0.686392865	0.017	0.286	0	1	AZIN1-AS1
PACRG	0	-0.686537061	0.027	0.365	0	1	PACRG
CCER1	0	-0.686926617	0.01	0.262	0	1	CCER1
UTP18	0	-0.687040354	0.097	0.506	0	1	UTP18
SLCO6A1	0	-0.688356651	0.008	0.296	0	1	SLCO6A1
THUMPD3	0	-0.688442924	0.112	0.472	0	1	THUMPD3
AURKA	0	-0.689011778	0.018	0.315	0	1	AURKA
RTKN2	0	-0.689272677	0.016	0.342	0	1	RTKN2
FAM134A	0	-0.689283125	0.148	0.521	0	1	FAM134A
ARHGAP29	0	-0.690027153	0.036	0.381	0	1	ARHGAP29
LINC00658	0	-0.69025457	0.01	0.285	0	1	LINC00658
MIEN1	0	-0.690996122	0.144	0.539	0	1	MIEN1
CCNB1	0	-0.691133361	0.038	0.388	0	1	CCNB1
AKAP14	0	-0.691393438	0.013	0.288	0	1	AKAP14
BIRC5	0	-0.69324311	0.017	0.353	0	1	BIRC5
WDR1	0	-0.693367903	0.208	0.611	0	1	WDR1
FSIP2	0	-0.693388692	0.017	0.293	0	1	FSIP2
GNG5	0	-0.693857275	0.464	0.779	0	1	GNG5
ARMC12	0	-0.694080856	0.012	0.288	0	1	ARMC12
GLRX3	0	-0.694207975	0.2	0.56	0	1	GLRX3
C1orf158	0	-0.69521185	0.01	0.289	0	1	C1orf158
LYL1	0	-0.695786859	0.018	0.344	0	1	LYL1
NUP214	0	-0.696452581	0.067	0.463	0	1	NUP214
IQUB	0	-0.696634532	0.014	0.34	0	1	IQUB
TRIM37	0	-0.696889127	0.054	0.435	0	1	TRIM37
SLC6A16	0	-0.696939876	0.016	0.312	0	1	SLC6A16
APOPT1	0	-0.698006855	0.184	0.547	0	1	APOPT1
TIPARP-AS1	0	-0.698032258	0.01	0.328	0	1	TIPARP-AS1
RAP1GDS1	0	-0.698293431	0.062	0.413	0	1	RAP1GDS1
PAGE5	0	-0.699117405	0.014	0.303	0	1	PAGE5
CAPN3	0	-0.699372896	0.019	0.318	0	1	CAPN3
XRCC6BP1	0	-0.699382488	0.044	0.35	0	1	XRCC6BP1
LRR1	0	-0.700298667	0.034	0.353	0	1	LRR1
DZIP3	0	-0.700638595	0.093	0.407	0	1	DZIP3
ZFP91	0	-0.702236235	0.102	0.498	0	1	ZFP91
MAD1L1	0	-0.702958748	0.063	0.434	0	1	MAD1L1
TTC39A	0	-0.70325668	0.012	0.343	0	1	TTC39A
SF3B6	0	-0.70368011	0.266	0.629	0	1	SF3B6
CRAT	0	-0.70470759	0.087	0.422	0	1	CRAT
SUN3	0	-0.706177137	0.01	0.297	0	1	SUN3
EIF5A2	0	-0.706792307	0.039	0.384	0	1	EIF5A2
RPP38	0	-0.706887088	0.087	0.429	0	1	RPP38
METTL23	0	-0.70756828	0.13	0.476	0	1	METTL23
USP44	0	-0.708553331	0.012	0.307	0	1	USP44
PAPOLA	0	-0.70915708	0.315	0.673	0	1	PAPOLA
REC114	0	-0.709827975	0.01	0.349	0	1	REC114
DDI1	0	-0.710216677	0.009	0.276	0	1	DDI1
AURKC	0	-0.710378848	0.013	0.359	0	1	AURKC
DGCR6L	0	-0.71082994	0.226	0.585	0	1	DGCR6L
TMEM247	0	-0.711523056	0.011	0.337	0	1	TMEM247
OSBPL10	0	-0.712960975	0.021	0.297	0	1	OSBPL10
TSTD1	0	-0.713254995	0.087	0.416	0	1	TSTD1
DYNC1LI1	0	-0.715143378	0.109	0.499	0	1	DYNC1LI1
TPTE	0	-0.716050083	0.014	0.3	0	1	TPTE
C3orf22	0	-0.7170539	0.007	0.257	0	1	C3orf22
INPP1	0	-0.717284832	0.084	0.387	0	1	INPP1
ELAVL2	0	-0.71746928	0.026	0.334	0	1	ELAVL2
OARD1	0	-0.719603718	0.133	0.539	0	1	OARD1
RER1	0	-0.721139583	0.296	0.642	0	1	RER1
TEKT1	0	-0.723411413	0.009	0.286	0	1	TEKT1
SUPT20H	0	-0.725802826	0.127	0.479	0	1	SUPT20H
MKRN1	0	-0.725852158	0.239	0.582	0	1	MKRN1
CPVL	0	-0.72623383	0.036	0.363	0	1	CPVL
APITD1	0	-0.7268914	0.049	0.442	0	1	APITD1
ST6GALNAC2	0	-0.727044588	0.013	0.29	0	1	ST6GALNAC2
EFCAB11	0	-0.728315691	0.041	0.4	0	1	EFCAB11
NDUFS7	0	-0.729064426	0.313	0.655	0	1	NDUFS7
BRD8	0	-0.72933671	0.108	0.436	0	1	BRD8
NOSIP	0	-0.730727014	0.26	0.628	0	1	NOSIP
CMC2	0	-0.732342983	0.117	0.495	0	1	CMC2
COPS3	0	-0.732510483	0.171	0.539	0	1	COPS3
INCA1	0	-0.732815198	0.015	0.366	0	1	INCA1
SMIM6	0	-0.733374457	0.01	0.261	0	1	SMIM6
LINC01304	0	-0.734037451	0.008	0.251	0	1	LINC01304
FLJ35934	0	-0.734367075	0.018	0.331	0	1	FLJ35934
POMC	0	-0.735039472	0.093	0.487	0	1	POMC
MRPL42	0	-0.736575785	0.195	0.546	0	1	MRPL42
C1orf185	0	-0.736679852	0.01	0.259	0	1	C1orf185
SPATA3-AS1	0	-0.737313087	0.01	0.259	0	1	SPATA3-AS1
SLC39A3	0	-0.738229193	0.14	0.521	0	1	SLC39A3
PPP2R1B	0	-0.74006739	0.034	0.412	0	1	PPP2R1B
RANGRF	0	-0.740296572	0.107	0.469	0	1	RANGRF
SHARPIN	0	-0.741555569	0.172	0.548	0	1	SHARPIN
TCTEX1D2	0	-0.74162715	0.078	0.45	0	1	TCTEX1D2
PRKAR2A	0	-0.742216944	0.106	0.453	0	1	PRKAR2A
RAB3IP	0	-0.742779454	0.02	0.423	0	1	RAB3IP
KNSTRN	0	-0.743957697	0.03	0.386	0	1	KNSTRN
CUL9	0	-0.743972889	0.035	0.328	0	1	CUL9
ISCA1	0	-0.748010538	0.189	0.559	0	1	ISCA1
CDC20	0	-0.7492288	0.014	0.38	0	1	CDC20
EFCAB1	0	-0.74983669	0.031	0.314	0	1	EFCAB1
TECR	0	-0.750238497	0.366	0.719	0	1	TECR
TMEM120A	0	-0.75045995	0.096	0.465	0	1	TMEM120A
EMC3	0	-0.751258588	0.166	0.547	0	1	EMC3
MORC2-AS1	0	-0.752165494	0.034	0.347	0	1	MORC2-AS1
KLHDC3	0	-0.754432761	0.259	0.603	0	1	KLHDC3
NDRG3	0	-0.755732492	0.115	0.409	0	1	NDRG3
GOLGA4	0	-0.756652598	0.231	0.55	0	1	GOLGA4
DYRK3	0	-0.758098937	0.015	0.318	0	1	DYRK3
MRPS25	0	-0.758533217	0.124	0.525	0	1	MRPS25
LRRFIP2	0	-0.76006529	0.137	0.529	0	1	LRRFIP2
SERPINB6	0	-0.760157901	0.274	0.627	0	1	SERPINB6
FAM120B	0	-0.762043249	0.046	0.333	0	1	FAM120B
DAB1-AS1	0	-0.763290781	0.008	0.261	0	1	DAB1-AS1
C6orf201	0	-0.763629579	0.009	0.316	0	1	C6orf201
TRIM13	0	-0.763904524	0.143	0.477	0	1	TRIM13
ABHD1	0	-0.764883799	0.012	0.335	0	1	ABHD1
CFAP97	0	-0.765351145	0.128	0.501	0	1	CFAP97
CUL1	0	-0.765351772	0.104	0.522	0	1	CUL1
TPM3	0	-0.766431112	0.143	0.536	0	1	TPM3
GRK4	0	-0.767092126	0.038	0.378	0	1	GRK4
NDUFB6	0	-0.767484579	0.344	0.672	0	1	NDUFB6
MAP1LC3B	0	-0.76766142	0.263	0.646	0	1	MAP1LC3B
MAP3K14-AS1	0	-0.768403007	0.011	0.262	0	1	MAP3K14-AS1
RGPD4-AS1	0	-0.769867455	0.013	0.301	0	1	RGPD4-AS1
ZNF280B	0	-0.769986623	0.047	0.374	0	1	ZNF280B
C16orf95	0	-0.770731304	0.025	0.324	0	1	C16orf95
ALS2CR11	0	-0.77074882	0.025	0.344	0	1	ALS2CR11
FEM1B	0	-0.771193709	0.11	0.411	0	1	FEM1B
RP11-146F11.1	0	-0.772038293	0.014	0.282	0	1	RP11-146F11.1
TKTL2	0	-0.772863051	0.009	0.288	0	1	TKTL2
GGH	0	-0.773280794	0.067	0.435	0	1	GGH
C5orf52	0	-0.77419144	0.007	0.321	0	1	C5orf52
ZDHHC3	0	-0.775439631	0.141	0.517	0	1	ZDHHC3
FAM173A	0	-0.775561114	0.097	0.462	0	1	FAM173A
FBXO7	0	-0.775647263	0.182	0.602	0	1	FBXO7
ACE	0	-0.775792077	0.012	0.335	0	1	ACE
C12orf75	0	-0.77654972	0.042	0.452	0	1	C12orf75
LKAAEAR1	0	-0.776894852	0.008	0.288	0	1	LKAAEAR1
KIF5C	0	-0.77754984	0.031	0.361	0	1	KIF5C
ZFAND4	0	-0.777823959	0.02	0.385	0	1	ZFAND4
ADRM1	0	-0.777998329	0.273	0.624	0	1	ADRM1
MRGBP	0	-0.778038953	0.068	0.451	0	1	MRGBP
TCTE3	0	-0.778591544	0.019	0.3	0	1	TCTE3
B9D1	0	-0.781210617	0.045	0.407	0	1	B9D1
DNAJA1	0	-0.782044721	0.424	0.759	0	1	DNAJA1
SMC4	0	-0.782871487	0.147	0.465	0	1	SMC4
AKAP1	0	-0.78381266	0.038	0.312	0	1	AKAP1
C14orf166	0	-0.784828257	0.486	0.796	0	1	C14orf166
RNF139	0	-0.785712935	0.128	0.48	0	1	RNF139
SETD3	0	-0.786969834	0.065	0.485	0	1	SETD3
PDE6D	0	-0.787305007	0.078	0.435	0	1	PDE6D
HSPH1	0	-0.789065758	0.172	0.554	0	1	HSPH1
CAPRIN1	0	-0.789567349	0.203	0.57	0	1	CAPRIN1
LRRC46	0	-0.789859356	0.013	0.328	0	1	LRRC46
NR6A1	0	-0.790371364	0.024	0.434	0	1	NR6A1
HAGLR	0	-0.79078857	0.016	0.38	0	1	HAGLR
FAM216A	0	-0.790968425	0.058	0.361	0	1	FAM216A
DAW1	0	-0.791778329	0.009	0.33	0	1	DAW1
KIF2B	0	-0.792642355	0.008	0.26	0	1	KIF2B
CIAPIN1	0	-0.792659715	0.1	0.427	0	1	CIAPIN1
DGCR14	0	-0.795949825	0.071	0.366	0	1	DGCR14
DNAJC18	0	-0.796929022	0.063	0.376	0	1	DNAJC18
HAGH	0	-0.797656039	0.123	0.515	0	1	HAGH
PPIL6	0	-0.797926465	0.026	0.368	0	1	PPIL6
CYB5R2	0	-0.800010421	0.027	0.395	0	1	CYB5R2
KIF5B	0	-0.800049837	0.321	0.635	0	1	KIF5B
USP1	0	-0.800629959	0.176	0.532	0	1	USP1
DNAJA4	0	-0.803710895	0.063	0.433	0	1	DNAJA4
C15orf61	0	-0.804336391	0.106	0.476	0	1	C15orf61
LRRCC1	0	-0.804351832	0.056	0.385	0	1	LRRCC1
LRRC73	0	-0.804950869	0.012	0.325	0	1	LRRC73
GABRG3-AS1	0	-0.805880557	0.01	0.266	0	1	GABRG3-AS1
HOOK1	0	-0.806676644	0.014	0.369	0	1	HOOK1
CYCS	0	-0.808656424	0.33	0.673	0	1	CYCS
NACA2	0	-0.810775091	0.076	0.383	0	1	NACA2
ATP6V1F	0	-0.810932706	0.405	0.709	0	1	ATP6V1F
LINC00643	0	-0.812025195	0.013	0.28	0	1	LINC00643
USP2	0	-0.812238962	0.026	0.386	0	1	USP2
CXXC5	0	-0.812715146	0.08	0.437	0	1	CXXC5
UBE2J2	0	-0.813356208	0.163	0.554	0	1	UBE2J2
KDM5B	0	-0.814067597	0.153	0.508	0	1	KDM5B
FANCD2OS	0	-0.814304623	0.011	0.298	0	1	FANCD2OS
GLRX2	0	-0.815463539	0.063	0.386	0	1	GLRX2
WDR60	0	-0.815547715	0.156	0.505	0	1	WDR60
GMPS	0	-0.816233619	0.117	0.513	0	1	GMPS
LINC01350	0	-0.816322011	0.009	0.273	0	1	LINC01350
ELOF1	0	-0.816518952	0.227	0.586	0	1	ELOF1
BZW1	0	-0.816543145	0.336	0.692	0	1	BZW1
PPP1R2	0	-0.817465537	0.208	0.584	0	1	PPP1R2
CCIN	0	-0.819589755	0.009	0.267	0	1	CCIN
MAATS1	0	-0.819777364	0.019	0.336	0	1	MAATS1
ICA1	0	-0.821258709	0.019	0.381	0	1	ICA1
HSPB9	0	-0.822002672	0.019	0.329	0	1	HSPB9
NGLY1	0	-0.823634693	0.081	0.51	0	1	NGLY1
TMEM99	0	-0.824301122	0.121	0.45	0	1	TMEM99
PPP1R1C	0	-0.825574792	0.013	0.332	0	1	PPP1R1C
RAB11A	0	-0.825601251	0.346	0.676	0	1	RAB11A
RAE1	0	-0.825921948	0.133	0.501	0	1	RAE1
GPR137	0	-0.826821687	0.076	0.499	0	1	GPR137
EID3	0	-0.827349498	0.047	0.404	0	1	EID3
SH3GL3	0	-0.827656262	0.013	0.337	0	1	SH3GL3
EXOSC4	0	-0.828235933	0.098	0.519	0	1	EXOSC4
PRR30	0	-0.828330995	0.01	0.301	0	1	PRR30
CCDC112	0	-0.830468703	0.022	0.328	0	1	CCDC112
TCEB1	0	-0.831079107	0.362	0.707	0	1	TCEB1
DNAAF3	0	-0.831586296	0.011	0.38	0	1	DNAAF3
MFAP3L	0	-0.831707417	0.017	0.335	0	1	MFAP3L
MRPL36	0	-0.83229174	0.193	0.565	0	1	MRPL36
CENPF	0	-0.832572992	0.029	0.36	0	1	CENPF
GGNBP2	0	-0.833734105	0.235	0.605	0	1	GGNBP2
AKAP3	0	-0.835236717	0.014	0.347	0	1	AKAP3
C7orf61	0	-0.835405164	0.022	0.297	0	1	C7orf61
STK31	0	-0.835634709	0.02	0.347	0	1	STK31
PRPH	0	-0.836499472	0.014	0.369	0	1	PRPH
PABPC3	0	-0.83755077	0.023	0.329	0	1	PABPC3
CCNH	0	-0.838003559	0.12	0.494	0	1	CCNH
ART3	0	-0.838479225	0.01	0.304	0	1	ART3
WDR53	0	-0.839130075	0.031	0.38	0	1	WDR53
SRPK1	0	-0.839778703	0.095	0.537	0	1	SRPK1
RIBC2	0	-0.839977369	0.008	0.333	0	1	RIBC2
LYRM5	0	-0.840626871	0.12	0.433	0	1	LYRM5
AP2B1	0	-0.845436158	0.14	0.552	0	1	AP2B1
SNRPC	0	-0.845593247	0.266	0.598	0	1	SNRPC
DMRTB1	0	-0.846031362	0.011	0.36	0	1	DMRTB1
CALCOCO2	0	-0.846238859	0.181	0.525	0	1	CALCOCO2
ARPP19	0	-0.84625181	0.289	0.672	0	1	ARPP19
C12orf10	0	-0.8467828	0.186	0.562	0	1	C12orf10
NFKBIB	0	-0.846939526	0.047	0.356	0	1	NFKBIB
PDCD5	0	-0.847516364	0.333	0.651	0	1	PDCD5
VCX2	0	-0.848584659	0.008	0.314	0	1	VCX2
CADM1	0	-0.84958793	0.049	0.479	0	1	CADM1
GID4	0	-0.850052236	0.043	0.43	0	1	GID4
NRAV	0	-0.851226734	0.018	0.395	0	1	NRAV
ZFAND6	0	-0.851594418	0.294	0.713	0	1	ZFAND6
CCDC146	0	-0.852404238	0.028	0.324	0	1	CCDC146
MRPL47	0	-0.852423296	0.181	0.539	0	1	MRPL47
TMEM31	0	-0.852512881	0.016	0.271	0	1	TMEM31
TAF9	0	-0.853165317	0.276	0.626	0	1	TAF9
ACR	0	-0.853241292	0.006	0.286	0	1	ACR
BAG1	0	-0.853631591	0.202	0.582	0	1	BAG1
MRPL51	0	-0.856949505	0.447	0.713	0	1	MRPL51
NOSTRIN	0	-0.859968067	0.036	0.365	0	1	NOSTRIN
SPATA7	0	-0.860323615	0.072	0.391	0	1	SPATA7
NUDT21	0	-0.861557946	0.153	0.558	0	1	NUDT21
IZUMO2	0	-0.861677376	0.014	0.279	0	1	IZUMO2
PIFO	0	-0.863089107	0.022	0.411	0	1	PIFO
FAM46C	0	-0.863557639	0.029	0.378	0	1	FAM46C
CENPW	0	-0.864196718	0.076	0.44	0	1	CENPW
LSM4	0	-0.864208417	0.279	0.655	0	1	LSM4
SLC9B1	0	-0.866208968	0.019	0.358	0	1	SLC9B1
C1orf111	0	-0.868559492	0.013	0.29	0	1	C1orf111
CCDC83	0	-0.869288774	0.01	0.292	0	1	CCDC83
SETD9	0	-0.871945127	0.045	0.373	0	1	SETD9
ZNRF4	0	-0.872830475	0.013	0.303	0	1	ZNRF4
LRRIQ3	0	-0.873430519	0.014	0.378	0	1	LRRIQ3
CCDC181	0	-0.873786704	0.031	0.421	0	1	CCDC181
AGBL5	0	-0.873794125	0.035	0.449	0	1	AGBL5
DAZL	0	-0.874278987	0.018	0.39	0	1	DAZL
EQTN	0	-0.876376624	0.016	0.252	0	1	EQTN
LACE1	0	-0.876667778	0.022	0.318	0	1	LACE1
TSKS	0	-0.876807917	0.015	0.317	0	1	TSKS
FAM177A1	0	-0.878312686	0.161	0.584	0	1	FAM177A1
LYZL2	0	-0.879542216	0.01	0.263	0	1	LYZL2
BAZ1A	0	-0.879776235	0.077	0.493	0	1	BAZ1A
SGOL2	0	-0.880281487	0.026	0.38	0	1	SGOL2
TMEM191C	0	-0.8805977	0.015	0.297	0	1	TMEM191C
CCDC90B	0	-0.881369584	0.19	0.578	0	1	CCDC90B
LACTB2	0	-0.882644869	0.064	0.421	0	1	LACTB2
DESI1	0	-0.883505992	0.054	0.441	0	1	DESI1
GHITM	0	-0.885917086	0.385	0.72	0	1	GHITM
PRH1	0	-0.887468366	0.015	0.256	0	1	PRH1
HENMT1	0	-0.888969725	0.049	0.392	0	1	HENMT1
ZFAND3	0	-0.889028792	0.117	0.516	0	1	ZFAND3
C17orf97	0	-0.89037553	0.035	0.39	0	1	C17orf97
SSMEM1	0	-0.891347336	0.01	0.304	0	1	SSMEM1
SNAP29	0	-0.892825135	0.11	0.514	0	1	SNAP29
NEK2	0	-0.893487756	0.012	0.35	0	1	NEK2
ASB17	0	-0.894176865	0.013	0.293	0	1	ASB17
RNFT1	0	-0.895357712	0.05	0.43	0	1	RNFT1
SEC14L1	0	-0.897906873	0.089	0.577	0	1	SEC14L1
C5orf49	0	-0.898055505	0.02	0.306	0	1	C5orf49
STMN1	0	-0.89934636	0.578	0.855	0	1	STMN1
CSMD2-AS1	0	-0.900403723	0.009	0.288	0	1	CSMD2-AS1
RGCC	0	-0.900983283	0.017	0.273	0	1	RGCC
RFPL3S	0	-0.902302107	0.011	0.314	0	1	RFPL3S
SBNO1	0	-0.902642254	0.179	0.486	0	1	SBNO1
PLA2G16	0	-0.905129487	0.118	0.508	0	1	PLA2G16
IQGAP2	0	-0.906387485	0.015	0.314	0	1	IQGAP2
FAM71A	0	-0.907611201	0.012	0.252	0	1	FAM71A
CT83	0	-0.911986461	0.014	0.306	0	1	CT83
ACAP1	0	-0.913699607	0.053	0.34	0	1	ACAP1
ACOT13	0	-0.914017239	0.095	0.457	0	1	ACOT13
CEP41	0	-0.915065175	0.051	0.427	0	1	CEP41
ACSBG2	0	-0.915147543	0.014	0.32	0	1	ACSBG2
ATAD1	0	-0.915526787	0.166	0.507	0	1	ATAD1
HRASLS5	0	-0.916449014	0.017	0.366	0	1	HRASLS5
PPP1R36	0	-0.917275755	0.013	0.371	0	1	PPP1R36
TCEB2	0	-0.923139726	0.74	0.886	0	1	TCEB2
PSMG2	0	-0.925518347	0.302	0.632	0	1	PSMG2
FTMT	0	-0.925573004	0.011	0.284	0	1	FTMT
C1orf100	0	-0.92605862	0.011	0.27	0	1	C1orf100
TEX26	0	-0.926105543	0.014	0.305	0	1	TEX26
LINC00943	0	-0.926213136	0.017	0.316	0	1	LINC00943
NDUFA8	0	-0.926838026	0.226	0.613	0	1	NDUFA8
TPP2	0	-0.927773892	0.081	0.461	0	1	TPP2
ISG20L2	0	-0.931430297	0.097	0.444	0	1	ISG20L2
CWC15	0	-0.933603658	0.299	0.645	0	1	CWC15
TAF10	0	-0.934458643	0.06	0.486	0	1	TAF10
DNAL1	0	-0.934853792	0.055	0.428	0	1	DNAL1
CEP350	0	-0.935065804	0.125	0.514	0	1	CEP350
HEMGN	0	-0.936453187	0.009	0.25	0	1	HEMGN
INO80C	0	-0.936564383	0.05	0.451	0	1	INO80C
HMOX2	0	-0.938410979	0.156	0.572	0	1	HMOX2
STARD10	0	-0.939639975	0.058	0.464	0	1	STARD10
DPEP3	0	-0.943526399	0.01	0.294	0	1	DPEP3
SPATA18	0	-0.944027667	0.012	0.308	0	1	SPATA18
ZC2HC1C	0	-0.945546028	0.018	0.346	0	1	ZC2HC1C
TSGA10	0	-0.947054549	0.036	0.447	0	1	TSGA10
MS4A5	0	-0.949460892	0.013	0.31	0	1	MS4A5
PHKG2	0	-0.949692183	0.062	0.474	0	1	PHKG2
BRAP	0	-0.950139632	0.061	0.48	0	1	BRAP
ARL2	0	-0.952921735	0.204	0.661	0	1	ARL2
LINC00226	0	-0.953908899	0.015	0.332	0	1	LINC00226
RBMXL2	0	-0.95446624	0.009	0.371	0	1	RBMXL2
TEX33	0	-0.954506433	0.014	0.303	0	1	TEX33
EHD1	0	-0.957107792	0.081	0.456	0	1	EHD1
ARPC5L	0	-0.958953041	0.152	0.591	0	1	ARPC5L
LRRC27	0	-0.959038688	0.042	0.452	0	1	LRRC27
RPL26L1	0	-0.959361682	0.212	0.59	0	1	RPL26L1
PRAME	0	-0.959787758	0.042	0.361	0	1	PRAME
HDGFL1	0	-0.96099966	0.003	0.299	0	1	HDGFL1
PRM3	0	-0.96177581	0.011	0.29	0	1	PRM3
SPERT	0	-0.963938241	0.011	0.304	0	1	SPERT
TMIGD3	0	-0.96533338	0.013	0.327	0	1	TMIGD3
C11orf70	0	-0.967195468	0.043	0.364	0	1	C11orf70
CUL3	0	-0.967605871	0.125	0.556	0	1	CUL3
AMN1	0	-0.967938087	0.065	0.423	0	1	AMN1
MS4A6E	0	-0.968376245	0.016	0.286	0	1	MS4A6E
FAM195B	0	-0.969721916	0.18	0.609	0	1	FAM195B
KIF2C	0	-0.97057953	0.019	0.433	0	1	KIF2C
POLR2I	0	-0.973722913	0.393	0.7	0	1	POLR2I
PSENEN	0	-0.97381008	0.162	0.537	0	1	PSENEN
IQCF2	0	-0.974286518	0.013	0.275	0	1	IQCF2
CCDC88A	0	-0.975231467	0.139	0.531	0	1	CCDC88A
TEX37	0	-0.975739954	0.008	0.266	0	1	TEX37
PPP2R3C	0	-0.976701824	0.121	0.515	0	1	PPP2R3C
AKAP4	0	-0.979511009	0.013	0.29	0	1	AKAP4
TPGS2	0	-0.980422093	0.184	0.595	0	1	TPGS2
ACRV1	0	-0.981758775	0.014	0.291	0	1	ACRV1
CNTRL	0	-0.981874798	0.065	0.416	0	1	CNTRL
NELFE	0	-0.98321524	0.206	0.622	0	1	NELFE
C20orf85	0	-0.983900117	0.014	0.355	0	1	C20orf85
WFDC3	0	-0.983936498	0.014	0.36	0	1	WFDC3
SECISBP2	0	-0.984426582	0.15	0.583	0	1	SECISBP2
YBEY	0	-0.984590773	0.104	0.469	0	1	YBEY
WBSCR28	0	-0.984823126	0.012	0.306	0	1	WBSCR28
KHDRBS3	0	-0.986520976	0.101	0.482	0	1	KHDRBS3
DDX39A	0	-0.988637573	0.109	0.545	0	1	DDX39A
VCX3A	0	-0.990213756	0.011	0.302	0	1	VCX3A
PCM1	0	-0.991896029	0.244	0.592	0	1	PCM1
TMX4	0	-0.992361069	0.233	0.655	0	1	TMX4
PSMF1	0	-0.992721746	0.29	0.627	0	1	PSMF1
ATP1B3	0	-0.993250188	0.175	0.571	0	1	ATP1B3
SPATA16	0	-0.993834702	0.01	0.302	0	1	SPATA16
ACTRT3	0	-0.996265629	0.026	0.31	0	1	ACTRT3
C8orf88	0	-0.999169908	0.039	0.36	0	1	C8orf88
SYCE1	0	-1.001104925	0.022	0.419	0	1	SYCE1
DDX20	0	-1.0017874	0.062	0.462	0	1	DDX20
UBE2S	0	-1.002069432	0.144	0.56	0	1	UBE2S
PAFAH1B1	0	-1.002702793	0.175	0.594	0	1	PAFAH1B1
CEP112	0	-1.003865342	0.062	0.403	0	1	CEP112
12-Sep	0	-1.004438211	0.013	0.329	0	1	12-Sep
ELP5	0	-1.004564413	0.136	0.548	0	1	ELP5
KLHDC9	0	-1.006155511	0.043	0.396	0	1	KLHDC9
C1orf234	0	-1.006845036	0.013	0.325	0	1	C1orf234
GLIPR1L1	0	-1.008762662	0.012	0.294	0	1	GLIPR1L1
C1orf56	0	-1.009324051	0.124	0.433	0	1	C1orf56
FANK1	0	-1.009450952	0.023	0.416	0	1	FANK1
EIF5	0	-1.009856522	0.432	0.752	0	1	EIF5
CCDC62	0	-1.010603079	0.014	0.305	0	1	CCDC62
LRRIQ1	0	-1.014615172	0.016	0.418	0	1	LRRIQ1
SPATA19	0	-1.023763741	0.015	0.321	0	1	SPATA19
PSMA6	0	-1.029057496	0.097	0.41	0	1	PSMA6
PAGE2B	0	-1.032304995	0.012	0.333	0	1	PAGE2B
CRIP2	0	-1.036659994	0.041	0.375	0	1	CRIP2
SSX2IP	0	-1.036961764	0.045	0.484	0	1	SSX2IP
SWI5	0	-1.038203185	0.152	0.506	0	1	SWI5
CCNY	0	-1.038956084	0.105	0.5	0	1	CCNY
ZCRB1	0	-1.039621092	0.313	0.635	0	1	ZCRB1
PTP4A1	0	-1.040658548	0.122	0.499	0	1	PTP4A1
OTUD6B-AS1	0	-1.045084962	0.133	0.553	0	1	OTUD6B-AS1
OSCP1	0	-1.046038809	0.044	0.41	0	1	OSCP1
C5orf47	0	-1.047279715	0.011	0.377	0	1	C5orf47
MEA1	0	-1.04833866	0.227	0.612	0	1	MEA1
C12orf50	0	-1.048574046	0.011	0.339	0	1	C12orf50
NRIP3	0	-1.048759281	0.023	0.438	0	1	NRIP3
UBQLN3	0	-1.049338265	0.013	0.318	0	1	UBQLN3
GLIPR1L2	0	-1.050099174	0.043	0.357	0	1	GLIPR1L2
BOLL	0	-1.050148028	0.014	0.354	0	1	BOLL
C2orf73	0	-1.052994187	0.015	0.358	0	1	C2orf73
FXR1	0	-1.05357136	0.22	0.65	0	1	FXR1
10-Mar	0	-1.054227947	0.012	0.422	0	1	10-Mar
CEP170	0	-1.056103195	0.11	0.447	0	1	CEP170
RUVBL2	0	-1.057055287	0.192	0.565	0	1	RUVBL2
ODC1	0	-1.057292807	0.111	0.57	0	1	ODC1
HSPA4L	0	-1.060034383	0.027	0.454	0	1	HSPA4L
POMP	0	-1.062371192	0.478	0.786	0	1	POMP
TBL2	0	-1.068436649	0.12	0.458	0	1	TBL2
BANF2	0	-1.070014458	0.016	0.307	0	1	BANF2
GNG2	0	-1.070039138	0.054	0.447	0	1	GNG2
LRTOMT	0	-1.07119926	0.036	0.464	0	1	LRTOMT
ACTL9	0	-1.071803007	0.013	0.301	0	1	ACTL9
REEP6	0	-1.072716391	0.202	0.628	0	1	REEP6
PSORS1C1	0	-1.074851332	0.025	0.405	0	1	PSORS1C1
C11orf65	0	-1.07599752	0.014	0.402	0	1	C11orf65
DUSP15	0	-1.076955792	0.065	0.407	0	1	DUSP15
C12orf54	0	-1.078015671	0.018	0.296	0	1	C12orf54
SAMD4A	0	-1.08032802	0.033	0.345	0	1	SAMD4A
FHL5	0	-1.080815757	0.045	0.334	0	1	FHL5
C4orf48	0	-1.083616411	0.231	0.663	0	1	C4orf48
MORN5	0	-1.083866784	0.017	0.389	0	1	MORN5
DSCR8	0	-1.083902569	0.024	0.474	0	1	DSCR8
SLC25A33	0	-1.087084958	0.054	0.506	0	1	SLC25A33
SYCP2	0	-1.087951641	0.013	0.362	0	1	SYCP2
PIH1D2	0	-1.092753711	0.019	0.37	0	1	PIH1D2
LINC00608	0	-1.09278766	0.012	0.282	0	1	LINC00608
CHKA	0	-1.098706884	0.042	0.483	0	1	CHKA
SRPK2	0	-1.101657811	0.258	0.653	0	1	SRPK2
PGP	0	-1.102167009	0.079	0.53	0	1	PGP
SURF2	0	-1.104382512	0.117	0.546	0	1	SURF2
VRK3	0	-1.105105942	0.085	0.545	0	1	VRK3
FAM71F1	0	-1.10609572	0.016	0.331	0	1	FAM71F1
CCDC7	0	-1.111161328	0.025	0.388	0	1	CCDC7
CCDC37-AS1	0	-1.112705995	0.012	0.308	0	1	CCDC37-AS1
C6orf99	0	-1.115032962	0.014	0.4	0	1	C6orf99
SPACA4	0	-1.116463644	0.017	0.314	0	1	SPACA4
PIAS2	0	-1.119153072	0.096	0.541	0	1	PIAS2
ATG3	0	-1.119846291	0.19	0.596	0	1	ATG3
GYG1	0	-1.120186094	0.167	0.562	0	1	GYG1
TKTL1	0	-1.120604872	0.019	0.317	0	1	TKTL1
RP11-1223D19.1	0	-1.123522291	0.011	0.258	0	1	RP11-1223D19.1
CCDC42	0	-1.123608188	0.011	0.312	0	1	CCDC42
LYPD4	0	-1.124200013	0.016	0.392	0	1	LYPD4
IPO5	0	-1.124208293	0.165	0.576	0	1	IPO5
FMR1NB	0	-1.124416925	0.01	0.276	0	1	FMR1NB
SYPL1	0	-1.128091379	0.278	0.657	0	1	SYPL1
TMBIM4	0	-1.133205604	0.22	0.583	0	1	TMBIM4
CXCL16	0	-1.133635876	0.05	0.36	0	1	CXCL16
FBXW5	0	-1.135669504	0.177	0.579	0	1	FBXW5
CCNA1	0	-1.13741991	0.011	0.325	0	1	CCNA1
RNF141	0	-1.138563407	0.071	0.474	0	1	RNF141
TOP2A	0	-1.138681825	0.022	0.325	0	1	TOP2A
TUBA3E	0	-1.141053757	0.014	0.315	0	1	TUBA3E
SPATA24	0	-1.144725173	0.023	0.425	0	1	SPATA24
SNU13	0	-1.145464267	0.235	0.502	0	1	SNU13
TMEM210	0	-1.149837897	0.013	0.319	0	1	TMEM210
GGN	0	-1.150122027	0.016	0.362	0	1	GGN
DDX25	0	-1.152327655	0.021	0.421	0	1	DDX25
FUZ	0	-1.154709459	0.081	0.406	0	1	FUZ
PDHA2	0	-1.160649168	0.015	0.347	0	1	PDHA2
C17orf50	0	-1.16090796	0.016	0.333	0	1	C17orf50
PFKP	0	-1.162335619	0.032	0.388	0	1	PFKP
C2orf57	0	-1.164327285	0.01	0.279	0	1	C2orf57
NKAPL	0	-1.16441141	0.028	0.372	0	1	NKAPL
SH3GLB1	0	-1.164578616	0.205	0.616	0	1	SH3GLB1
FAM81B	0	-1.166885478	0.014	0.341	0	1	FAM81B
OSER1	0	-1.167483159	0.134	0.57	0	1	OSER1
BPIFA3	0	-1.169193703	0.015	0.329	0	1	BPIFA3
C9orf116	0	-1.172165303	0.036	0.447	0	1	C9orf116
HRASLS	0	-1.172962608	0.024	0.415	0	1	HRASLS
C22orf23	0	-1.178468343	0.017	0.364	0	1	C22orf23
AMZ2	0	-1.179088201	0.164	0.577	0	1	AMZ2
RABIF	0	-1.179678636	0.079	0.525	0	1	RABIF
PRSS21	0	-1.180192303	0.013	0.389	0	1	PRSS21
PDCL2	0	-1.18046028	0.017	0.387	0	1	PDCL2
RNF32	0	-1.185187465	0.017	0.418	0	1	RNF32
AKIRIN1	0	-1.190065877	0.127	0.573	0	1	AKIRIN1
PSMD6	0	-1.190225735	0.165	0.611	0	1	PSMD6
CCNB2	0	-1.192643854	0.019	0.408	0	1	CCNB2
HSPA2	0	-1.193575527	0.052	0.42	0	1	HSPA2
TTC29	0	-1.194888061	0.016	0.378	0	1	TTC29
EGFL7	0	-1.195554074	0.064	0.347	0	1	EGFL7
DNAJB8	0	-1.196387193	0.015	0.306	0	1	DNAJB8
CCDC53	0	-1.198215584	0.168	0.585	0	1	CCDC53
C10orf82	0	-1.200231969	0.022	0.348	0	1	C10orf82
SPACA1	0	-1.201229314	0.013	0.3	0	1	SPACA1
DNAJC5B	0	-1.201691171	0.014	0.336	0	1	DNAJC5B
GK2	0	-1.203241558	0.014	0.35	0	1	GK2
KTN1	0	-1.204774804	0.442	0.839	0	1	KTN1
LYPLA1	0	-1.207127535	0.129	0.566	0	1	LYPLA1
FAM92A1	0	-1.209441454	0.148	0.511	0	1	FAM92A1
C2orf88	0	-1.210267484	0.018	0.376	0	1	C2orf88
C9orf24	0	-1.214971322	0.018	0.347	0	1	C9orf24
COPRS	0	-1.216564775	0.235	0.57	0	1	COPRS
DNALI1	0	-1.217207447	0.043	0.459	0	1	DNALI1
CCSER2	0	-1.223435982	0.166	0.527	0	1	CCSER2
C10orf53	0	-1.233901499	0.02	0.39	0	1	C10orf53
MCHR2-AS1	0	-1.240047343	0.014	0.316	0	1	MCHR2-AS1
C17orf105	0	-1.242329484	0.015	0.329	0	1	C17orf105
PPP1R7	0	-1.247154586	0.176	0.602	0	1	PPP1R7
C20orf195	0	-1.248102999	0.016	0.318	0	1	C20orf195
CCDC70	0	-1.254303763	0.016	0.344	0	1	CCDC70
DYDC1	0	-1.257626237	0.013	0.357	0	1	DYDC1
BBIP1	0	-1.260018397	0.109	0.502	0	1	BBIP1
LEMD1	0	-1.261260566	0.02	0.339	0	1	LEMD1
SPEM1	0	-1.266314767	0.015	0.28	0	1	SPEM1
MNS1	0	-1.267976543	0.057	0.392	0	1	MNS1
CCDC34	0	-1.268198036	0.12	0.532	0	1	CCDC34
UBB	0	-1.272656098	0.862	0.972	0	1	UBB
MTCH2	0	-1.272885919	0.152	0.566	0	1	MTCH2
YBX2	0	-1.273656412	0.023	0.418	0	1	YBX2
IFT57	0	-1.27905521	0.207	0.561	0	1	IFT57
CTD-2568A17.1	0	-1.288224292	0.015	0.266	0	1	CTD-2568A17.1
ACTL7B	0	-1.296441382	0.018	0.338	0	1	ACTL7B
TUBG1	0	-1.298236836	0.087	0.53	0	1	TUBG1
CDIPT-AS1	0	-1.304103749	0.02	0.409	0	1	CDIPT-AS1
CCDC169	0	-1.305310311	0.021	0.42	0	1	CCDC169
DPCD	0	-1.310406496	0.104	0.529	0	1	DPCD
IQCF1	0	-1.316900653	0.018	0.344	0	1	IQCF1
PGAM2	0	-1.317551639	0.019	0.397	0	1	PGAM2
VCX3B	0	-1.326532846	0.007	0.335	0	1	VCX3B
SPACA7	0	-1.327681486	0.017	0.343	0	1	SPACA7
IRGC	0	-1.330952272	0.014	0.333	0	1	IRGC
TEX35	0	-1.332231818	0.017	0.334	0	1	TEX35
ZC3H14	0	-1.333133451	0.128	0.571	0	1	ZC3H14
SPATA17	0	-1.334043156	0.021	0.398	0	1	SPATA17
SPAG6	0	-1.343694735	0.019	0.354	0	1	SPAG6
HERC5	0	-1.346055968	0.095	0.513	0	1	HERC5
ZCWPW1	0	-1.348459258	0.067	0.406	0	1	ZCWPW1
RPL10L	0	-1.349492415	0.019	0.395	0	1	RPL10L
TSSK2	0	-1.354755839	0.01	0.257	0	1	TSSK2
SPACA3	0	-1.35607687	0.017	0.34	0	1	SPACA3
DNAJC15	0	-1.360035139	0.071	0.549	0	1	DNAJC15
COX7B2	0	-1.3604746	0.019	0.406	0	1	COX7B2
KIF9	0	-1.363517893	0.054	0.466	0	1	KIF9
ARL4A	0	-1.364279938	0.268	0.626	0	1	ARL4A
SVIP	0	-1.371699567	0.099	0.598	0	1	SVIP
CLGN	0	-1.372515548	0.023	0.374	0	1	CLGN
SPESP1	0	-1.374543634	0.047	0.446	0	1	SPESP1
SYCP3	0	-1.374763641	0.025	0.369	0	1	SYCP3
PCP2	0	-1.379107337	0.013	0.304	0	1	PCP2
HLA-DRB1	0	-1.381071663	0.032	0.286	0	1	HLA-DRB1
SPATA3	0	-1.383818312	0.018	0.318	0	1	SPATA3
C15orf48	0	-1.38477877	0.019	0.441	0	1	C15orf48
HORMAD1	0	-1.385212819	0.017	0.386	0	1	HORMAD1
FAM209A	0	-1.386925397	0.018	0.318	0	1	FAM209A
TSPAN16	0	-1.391247387	0.017	0.325	0	1	TSPAN16
TMCO5A	0	-1.399163807	0.017	0.353	0	1	TMCO5A
MFF	0	-1.399672812	0.261	0.662	0	1	MFF
CALM3	0	-1.402880594	0.444	0.72	0	1	CALM3
LINC01016	0	-1.40592497	0.014	0.352	0	1	LINC01016
BAG5	0	-1.4068777	0.144	0.537	0	1	BAG5
TIMD4	0	-1.408711209	0.021	0.365	0	1	TIMD4
IFT22	0	-1.412127344	0.089	0.529	0	1	IFT22
PFN4	0	-1.41319133	0.021	0.339	0	1	PFN4
CABS1	0	-1.414594403	0.015	0.318	0	1	CABS1
DRG1	0	-1.416522961	0.165	0.601	0	1	DRG1
CLU	0	-1.417746619	0.337	0.721	0	1	CLU
CCT2	0	-1.423388797	0.313	0.679	0	1	CCT2
AURKAIP1	0	-1.423497452	0.336	0.739	0	1	AURKAIP1
FAM209B	0	-1.430308816	0.017	0.348	0	1	FAM209B
SPATA6	0	-1.431569047	0.07	0.465	0	1	SPATA6
TPD52L3	0	-1.432282946	0.017	0.395	0	1	TPD52L3
SPINT2	0	-1.432653652	0.159	0.652	0	1	SPINT2
SMC1B	0	-1.43322471	0.012	0.362	0	1	SMC1B
DDX4	0	-1.435250735	0.029	0.488	0	1	DDX4
C20orf141	0	-1.436738003	0.016	0.311	0	1	C20orf141
NME5	0	-1.439440724	0.037	0.418	0	1	NME5
PCYT2	0	-1.441373652	0.073	0.453	0	1	PCYT2
NDUFAF3	0	-1.442425441	0.348	0.665	0	1	NDUFAF3
TEX101	0	-1.442605743	0.018	0.281	0	1	TEX101
S100A10	0	-1.445658472	0.313	0.72	0	1	S100A10
CFAP36	0	-1.451331607	0.122	0.497	0	1	CFAP36
ACTRT2	0	-1.453748472	0.015	0.358	0	1	ACTRT2
LINC00919	0	-1.454335623	0.016	0.311	0	1	LINC00919
RNF138	0	-1.455431883	0.081	0.545	0	1	RNF138
PBK	0	-1.455963873	0.023	0.42	0	1	PBK
AC004381.6	0	-1.461971597	0.018	0.279	0	1	AC004381.6
CCDC54	0	-1.463996943	0.021	0.355	0	1	CCDC54
SYCE3	0	-1.474784543	0.02	0.425	0	1	SYCE3
SPATA42	0	-1.475890581	0.018	0.316	0	1	SPATA42
COX5A	0	-1.485505291	0.286	0.714	0	1	COX5A
SYCP1	0	-1.494864045	0.01	0.342	0	1	SYCP1
TUBA3D	0	-1.498956251	0.033	0.438	0	1	TUBA3D
CCT6B	0	-1.503914454	0.032	0.402	0	1	CCT6B
CLPB	0	-1.510176336	0.029	0.404	0	1	CLPB
HMGA1	0	-1.512388711	0.034	0.323	0	1	HMGA1
LYAR	0	-1.515575757	0.111	0.433	0	1	LYAR
SHCBP1L	0	-1.520848593	0.012	0.357	0	1	SHCBP1L
RGMB-AS1	0	-1.522989422	0.026	0.393	0	1	RGMB-AS1
VCX	0	-1.533575649	0.008	0.377	0	1	VCX
OBSL1	0	-1.535594292	0.245	0.663	0	1	OBSL1
TSSK6	0	-1.535619873	0.021	0.301	0	1	TSSK6
C16orf82	0	-1.535967108	0.022	0.366	0	1	C16orf82
TBPL1	0	-1.540329724	0.107	0.498	0	1	TBPL1
RNF114	0	-1.542499048	0.215	0.609	0	1	RNF114
ASRGL1	0	-1.542720144	0.038	0.493	0	1	ASRGL1
MRPS15	0	-1.549036085	0.192	0.612	0	1	MRPS15
RNF151	0	-1.551895318	0.02	0.366	0	1	RNF151
COX8C	0	-1.55476037	0.024	0.507	0	1	COX8C
C17orf64	0	-1.557950155	0.02	0.418	0	1	C17orf64
CCDC136	0	-1.559068688	0.028	0.431	0	1	CCDC136
ZMYND10	0	-1.560934512	0.021	0.382	0	1	ZMYND10
C11orf71	0	-1.566904916	0.049	0.454	0	1	C11orf71
FAM104A	0	-1.569499146	0.107	0.561	0	1	FAM104A
CYLC2	0	-1.571719428	0.013	0.325	0	1	CYLC2
CCDC91	0	-1.573539436	0.136	0.511	0	1	CCDC91
C9orf9	0	-1.575417233	0.056	0.478	0	1	C9orf9
ERICH2	0	-1.583626186	0.026	0.377	0	1	ERICH2
ACTL7A	0	-1.58768265	0.021	0.373	0	1	ACTL7A
GTF2A2	0	-1.589910944	0.367	0.707	0	1	GTF2A2
CENPU	0	-1.593330167	0.034	0.502	0	1	CENPU
PSMG1	0	-1.596302539	0.137	0.529	0	1	PSMG1
DBF4	0	-1.597163879	0.052	0.472	0	1	DBF4
YPEL1	0	-1.597227692	0.039	0.453	0	1	YPEL1
ZPBP2	0	-1.600246167	0.02	0.385	0	1	ZPBP2
GS1-259H13.2	0	-1.605719508	0.029	0.389	0	1	GS1-259H13.2
IQCF3	0	-1.605756679	0.017	0.35	0	1	IQCF3
ADAD1	0	-1.606417626	0.019	0.443	0	1	ADAD1
C20orf144	0	-1.620705164	0.026	0.392	0	1	C20orf144
RP11-195F19.5	0	-1.630695412	0.07	0.371	0	1	RP11-195F19.5
CFAP53	0	-1.632774996	0.018	0.43	0	1	CFAP53
FBXO25	0	-1.634105895	0.082	0.532	0	1	FBXO25
LINC00301	0	-1.64090578	0.023	0.403	0	1	LINC00301
PGK2	0	-1.66826646	0.022	0.408	0	1	PGK2
CARHSP1	0	-1.679732363	0.167	0.647	0	1	CARHSP1
UBE2N	0	-1.696817989	0.276	0.695	0	1	UBE2N
FAM71E1	0	-1.731153776	0.042	0.456	0	1	FAM71E1
CCDC173	0	-1.742290484	0.018	0.382	0	1	CCDC173
TUBB4B	0	-1.759493382	0.397	0.765	0	1	TUBB4B
YBX3	0	-1.761822076	0.414	0.675	0	1	YBX3
SMKR1	0	-1.769250175	0.021	0.425	0	1	SMKR1
TMCO2	0	-1.77363833	0.023	0.38	0	1	TMCO2
TEX30	0	-1.782053214	0.078	0.513	0	1	TEX30
BRDT	0	-1.788420383	0.023	0.424	0	1	BRDT
CCDC110	0	-1.790307411	0.024	0.359	0	1	CCDC110
LRWD1	0	-1.808045798	0.047	0.45	0	1	LRWD1
SCCPDH	0	-1.816208215	0.201	0.581	0	1	SCCPDH
PROCA1	0	-1.828424264	0.03	0.431	0	1	PROCA1
PPP3R2	0	-1.833479347	0.019	0.38	0	1	PPP3R2
H1FNT	0	-1.840997487	0.023	0.392	0	1	H1FNT
CKS2	0	-1.857215289	0.129	0.585	0	1	CKS2
UBL4B	0	-1.858190772	0.027	0.405	0	1	UBL4B
LCA5L	0	-1.860264069	0.023	0.443	0	1	LCA5L
MORN2	0	-1.860494026	0.133	0.574	0	1	MORN2
ACRBP	0	-1.861886922	0.021	0.424	0	1	ACRBP
COX7A2	0	-1.866288883	0.669	0.872	0	1	COX7A2
SH3RF2	0	-1.868956597	0.024	0.376	0	1	SH3RF2
HN1	0	-1.884045562	0.194	0.674	0	1	HN1
CAPZA3	0	-1.896103847	0.027	0.397	0	1	CAPZA3
SPATA4	0	-1.916309762	0.023	0.425	0	1	SPATA4
ZPBP	0	-1.916453777	0.028	0.407	0	1	ZPBP
GKAP1	0	-1.933477355	0.064	0.533	0	1	GKAP1
KPNA2	0	-1.936012566	0.074	0.572	0	1	KPNA2
ROPN1	0	-1.940293905	0.023	0.393	0	1	ROPN1
PPM1G	0	-1.943884284	0.21	0.648	0	1	PPM1G
MRVI1-AS1	0	-1.944181779	0.026	0.456	0	1	MRVI1-AS1
SPATA33	0	-1.95376102	0.075	0.562	0	1	SPATA33
TRIM36	0	-1.955956265	0.031	0.474	0	1	TRIM36
GTSF1L	0	-1.962296748	0.024	0.402	0	1	GTSF1L
KRBOX1	0	-1.970811819	0.053	0.496	0	1	KRBOX1
MPC2	0	-1.976371355	0.305	0.692	0	1	MPC2
FAM229A	0	-1.978313858	0.074	0.446	0	1	FAM229A
MAEL	0	-1.979781315	0.034	0.531	0	1	MAEL
TUBA3C	0	-1.984098674	0.021	0.467	0	1	TUBA3C
TCP10L	0	-1.987211587	0.024	0.424	0	1	TCP10L
PTTG1	0	-1.987738376	0.06	0.49	0	1	PTTG1
CREM	0	-1.991373218	0.12	0.62	0	1	CREM
SPATA22	0	-1.999269271	0.026	0.442	0	1	SPATA22
GAPDHS	0	-2.003321889	0.023	0.389	0	1	GAPDHS
GTSF1	0	-2.010831342	0.037	0.539	0	1	GTSF1
ODF2	0	-2.013837948	0.09	0.54	0	1	ODF2
TPPP2	0	-2.016879116	0.035	0.417	0	1	TPPP2
C10orf62	0	-2.023711939	0.026	0.381	0	1	C10orf62
CABYR	0	-2.028697323	0.033	0.472	0	1	CABYR
RPL39L	0	-2.038305205	0.065	0.55	0	1	RPL39L
RP5-1023B21.1	0	-2.057671621	0.007	0.269	0	1	RP5-1023B21.1
TEX38	0	-2.058615374	0.03	0.412	0	1	TEX38
CETN1	0	-2.06138825	0.026	0.428	0	1	CETN1
DCUN1D1	0	-2.062013486	0.126	0.545	0	1	DCUN1D1
GPX4	0	-2.071760873	0.562	0.799	0	1	GPX4
AQP5	0	-2.087913045	0.035	0.476	0	1	AQP5
SPATA8	0	-2.114481507	0.02	0.374	0	1	SPATA8
PDXK	0	-2.173357687	0.148	0.59	0	1	PDXK
CRNDE	0	-2.173994886	0.032	0.526	0	1	CRNDE
OAZ3	0	-2.179570158	0.037	0.435	0	1	OAZ3
IZUMO4	0	-2.181252116	0.055	0.449	0	1	IZUMO4
SPA17	0	-2.186626072	0.039	0.532	0	1	SPA17
APH1B	0	-2.193974168	0.053	0.488	0	1	APH1B
GSG1	0	-2.20603573	0.036	0.423	0	1	GSG1
LINC01191	0	-2.221284618	0.031	0.468	0	1	LINC01191
ALKBH7	0	-2.337333278	0.3	0.682	0	1	ALKBH7
ROPN1B	0	-2.350773137	0.027	0.433	0	1	ROPN1B
DKKL1	0	-2.384300979	0.036	0.46	0	1	DKKL1
DYNLRB2	0	-2.393794378	0.034	0.463	0	1	DYNLRB2
C1orf194	0	-2.396116316	0.031	0.464	0	1	C1orf194
SPTY2D1-AS1	0	-2.413362538	0.047	0.452	0	1	SPTY2D1-AS1
H2AFJ	0	-2.472553366	0.199	0.63	0	1	H2AFJ
CDKN3	0	-2.472826551	0.043	0.504	0	1	CDKN3
TCP11	0	-2.476056524	0.029	0.494	0	1	TCP11
FAM229B	0	-2.486118849	0.174	0.601	0	1	FAM229B
NUPR2	0	-2.507020174	0.036	0.345	0	1	NUPR2
RNF149	0	-2.532632837	0.133	0.44	0	1	RNF149
SMCP	0	-2.668299756	0.048	0.465	0	1	SMCP
AC007557.1	0	-2.840477815	0.034	0.329	0	1	AC007557.1
LDHC	0	-2.846268761	0.031	0.457	0	1	LDHC
BOD1L2	0	-2.847847597	0.037	0.482	0	1	BOD1L2
LELP1	0	-2.852112901	0.05	0.474	0	1	LELP1
ROPN1L	0	-2.88667636	0.036	0.501	0	1	ROPN1L
MLF1	0	-2.923780946	0.121	0.663	0	1	MLF1
SPINK2	0	-3.057673261	0.049	0.559	0	1	SPINK2
CMTM2	0	-3.136133286	0.042	0.48	0	1	CMTM2
PHF7	0	-3.148607721	0.072	0.558	0	1	PHF7
CRISP2	0	-3.210512782	0.049	0.494	0	1	CRISP2
TEX40	0	-3.232921661	0.047	0.492	0	1	TEX40
ANKRD7	0	-3.484381637	0.043	0.502	0	1	ANKRD7
HMGB4	0	-3.548420427	0.062	0.513	0	1	HMGB4
LINC00467	0	-3.632913492	0.07	0.59	0	1	LINC00467
TSACC	0	-3.786361475	0.069	0.576	0	1	TSACC
TNP1	0	-4.53436753	0.085	0.544	0	1	TNP1
PRM2	0	-5.27891763	0.107	0.563	0	1	PRM2
PRM1	0	-5.524771073	0.11	0.567	0	1	PRM1
HAX1	1.02E-307	-0.525933519	0.239	0.575	3.44E-303	1	HAX1
YEATS4	3.45E-307	-0.725083396	0.098	0.376	1.17E-302	1	YEATS4
RP11-140K17.3	5.08E-307	-0.646836009	0.032	0.28	1.72E-302	1	RP11-140K17.3
PCMT1	2.41E-306	-0.620972771	0.286	0.615	8.13E-302	1	PCMT1
ANXA5	1.43E-305	0.849724339	0.612	0.44	4.83E-301	1	ANXA5
SLC25A37	4.43E-305	-0.559921592	0.185	0.505	1.50E-300	1	SLC25A37
EMP2	7.64E-305	0.968552181	0.434	0.238	2.58E-300	1	EMP2
ABCA8	3.29E-304	0.76846058	0.34	0.128	1.11E-299	1	ABCA8
FAM8A1	1.79E-303	-0.53478363	0.085	0.362	6.05E-299	1	FAM8A1
DESI2	2.52E-302	-0.510339458	0.157	0.465	8.51E-298	1	DESI2
PTPMT1	3.25E-302	-0.539434913	0.171	0.482	1.10E-297	1	PTPMT1
PLTP	1.98E-301	0.998083652	0.331	0.145	6.68E-297	1	PLTP
EIF4E	3.08E-301	-0.602922957	0.234	0.571	1.04E-296	1	EIF4E
CAMTA1	7.47E-301	-0.523333879	0.304	0.667	2.52E-296	1	CAMTA1
NDUFV2	2.53E-299	-0.562991758	0.334	0.669	8.56E-295	1	NDUFV2
ACTL6A	2.68E-299	-0.535839059	0.161	0.461	9.07E-295	1	ACTL6A
SERPINF1	3.71E-299	0.569627252	0.691	0.387	1.25E-294	1	SERPINF1
UBE2D2	1.12E-298	-0.61665091	0.371	0.686	3.79E-294	1	UBE2D2
EIF4A1	1.87E-297	0.811553967	0.664	0.476	6.30E-293	1	EIF4A1
HLTF	3.76E-297	-0.746954928	0.124	0.405	1.27E-292	1	HLTF
AARD	2.52E-296	-0.568441421	0.022	0.255	8.53E-292	1	AARD
SSNA1	3.80E-296	-0.686280933	0.244	0.552	1.28E-291	1	SSNA1
TUFM	3.09E-295	-0.565145171	0.37	0.694	1.04E-290	1	TUFM
TFAM	3.86E-295	-0.533158257	0.145	0.45	1.30E-290	1	TFAM
EBF1	5.42E-295	0.845385608	0.302	0.121	1.83E-290	1	EBF1
DZIP1	1.85E-293	-0.704272735	0.123	0.395	6.26E-289	1	DZIP1
PSMC5	7.58E-291	-0.55492505	0.351	0.681	2.56E-286	1	PSMC5
GATM	1.11E-290	-0.958470621	0.104	0.37	3.77E-286	1	GATM
DMRT1	4.20E-290	-0.561959337	0.028	0.261	1.42E-285	1	DMRT1
GOT1	9.67E-289	-0.514226626	0.084	0.349	3.27E-284	1	GOT1
NUP93	1.42E-288	-0.511552069	0.099	0.371	4.81E-284	1	NUP93
GLT8D2	7.82E-288	0.787383783	0.264	0.098	2.64E-283	1	GLT8D2
TFDP2	5.19E-287	-0.710363316	0.214	0.524	1.75E-282	1	TFDP2
SNHG7	1.23E-285	0.647062633	0.577	0.36	4.16E-281	1	SNHG7
HSPA1A	4.11E-285	0.758429656	0.767	0.581	1.39E-280	1	HSPA1A
GABARAP	4.36E-284	-1.070527945	0.108	0.375	1.47E-279	1	GABARAP
CEBPD	1.20E-283	0.75223571	0.431	0.211	4.04E-279	1	CEBPD
EIF3L	3.17E-283	0.801679912	0.716	0.686	1.07E-278	1	EIF3L
MTX2	1.85E-282	-0.567676586	0.182	0.482	6.26E-278	1	MTX2
EIF5B	3.15E-282	-0.846106704	0.367	0.648	1.06E-277	1	EIF5B
SARAF	7.69E-282	-0.503343125	0.331	0.69	2.60E-277	1	SARAF
IER2	2.82E-281	1.086832286	0.513	0.299	9.52E-277	1	IER2
YWHAZ	3.29E-281	-0.624027232	0.336	0.67	1.11E-276	1	YWHAZ
KPNA5	3.24E-280	-0.569583237	0.073	0.328	1.10E-275	1	KPNA5
TMEM66	4.38E-280	0.716207648	0.267	0.086	1.48E-275	1	TMEM66
RP11-382A20.3	5.02E-280	-0.595067723	0.066	0.312	1.70E-275	1	RP11-382A20.3
PINK1	5.57E-279	-0.659304828	0.111	0.38	1.88E-274	1	PINK1
SERPING1	6.07E-279	0.952565776	0.365	0.171	2.05E-274	1	SERPING1
PCSK1N	3.93E-278	-0.651619733	0.029	0.252	1.33E-273	1	PCSK1N
PIGP	1.04E-277	-0.570803142	0.155	0.455	3.52E-273	1	PIGP
TPM1	7.30E-277	1.078961018	0.465	0.292	2.47E-272	1	TPM1
CCT5	1.11E-276	-0.610044695	0.297	0.595	3.77E-272	1	CCT5
UBE2D3	2.78E-276	-0.532823883	0.461	0.771	9.39E-272	1	UBE2D3
UQCR11	2.77E-275	-0.503573976	0.316	0.676	9.36E-271	1	UQCR11
ANXA6	8.56E-275	0.804999958	0.453	0.255	2.89E-270	1	ANXA6
FOXK1	3.38E-274	-1.810587402	0.095	0.355	1.14E-269	1	FOXK1
C12orf57	1.21E-273	0.810758713	0.676	0.641	4.09E-269	1	C12orf57
MEST	1.37E-273	1.472123668	0.431	0.28	4.64E-269	1	MEST
SOX9	4.04E-273	-0.960126425	0.042	0.269	1.37E-268	1	SOX9
CCT7	1.70E-272	-0.581741031	0.372	0.665	5.76E-268	1	CCT7
LITAF	4.39E-272	0.763852767	0.294	0.121	1.48E-267	1	LITAF
PSMA2	3.01E-271	-0.568254922	0.211	0.512	1.02E-266	1	PSMA2
CLEC11A	3.33E-271	1.046455565	0.4	0.23	1.12E-266	1	CLEC11A
BBX	6.33E-270	-0.693241108	0.4	0.7	2.14E-265	1	BBX
IFI27L1	1.81E-269	-0.558441853	0.272	0.599	6.13E-265	1	IFI27L1
TNNI3	6.71E-269	-0.687265239	0.081	0.334	2.27E-264	1	TNNI3
IK	2.09E-267	-0.635927024	0.31	0.593	7.05E-263	1	IK
CLDND2	1.77E-264	-0.618028205	0.032	0.25	5.98E-260	1	CLDND2
PPIF	7.98E-264	-0.596108489	0.086	0.339	2.70E-259	1	PPIF
C7orf55	2.04E-263	-0.823748545	0.211	0.477	6.88E-259	1	C7orf55
COL4A2	3.26E-263	0.779062777	0.391	0.196	1.10E-258	1	COL4A2
TMEM97	4.80E-262	-0.554998189	0.178	0.478	1.62E-257	1	TMEM97
SEC62	5.35E-262	0.701350183	0.725	0.657	1.81E-257	1	SEC62
MYL6B	8.55E-262	-0.679970486	0.374	0.709	2.89E-257	1	MYL6B
LARP6	6.75E-261	-0.640049427	0.136	0.398	2.28E-256	1	LARP6
EGLN2	1.50E-260	-0.577383491	0.162	0.438	5.07E-256	1	EGLN2
OSTC	5.86E-259	0.870924342	0.596	0.476	1.98E-254	1	OSTC
H1F0	6.38E-259	0.879809909	0.524	0.33	2.16E-254	1	H1F0
METAP2	1.28E-258	-0.520851032	0.314	0.63	4.33E-254	1	METAP2
SVBP	3.31E-258	-0.575102523	0.1	0.347	1.12E-253	1	SVBP
RBMS3	3.25E-257	0.836872954	0.31	0.142	1.10E-252	1	RBMS3
SLIRP	2.95E-254	-0.612806744	0.435	0.698	9.95E-250	1	SLIRP
SAE1	4.22E-254	-0.531831266	0.133	0.398	1.43E-249	1	SAE1
ANAPC11	7.46E-253	-0.605014263	0.479	0.736	2.52E-248	1	ANAPC11
EPCAM	1.08E-251	-0.573094675	0.093	0.335	3.64E-247	1	EPCAM
CETN3	2.88E-250	-0.864041816	0.162	0.436	9.73E-246	1	CETN3
COX6A1	6.51E-250	-0.614863243	0.528	0.77	2.20E-245	1	COX6A1
HSP90AA1	8.99E-250	-0.95088243	0.876	0.908	3.04E-245	1	HSP90AA1
DNMT1	4.57E-249	-0.502029193	0.113	0.372	1.54E-244	1	DNMT1
AKAP12	1.59E-248	-0.870211961	0.148	0.409	5.38E-244	1	AKAP12
NAA20	4.29E-247	-0.777522292	0.27	0.535	1.45E-242	1	NAA20
FBLN2	2.76E-246	0.988593533	0.278	0.115	9.31E-242	1	FBLN2
ZFAND5	1.24E-244	-0.584221236	0.349	0.681	4.18E-240	1	ZFAND5
SGK1	1.08E-243	-0.532273127	0.081	0.321	3.64E-239	1	SGK1
CTSV	2.53E-243	-1.011711668	0.14	0.384	8.55E-239	1	CTSV
ISCU	1.13E-241	-0.500346752	0.439	0.757	3.81E-237	1	ISCU
NDUFA4	2.71E-240	0.584341514	0.825	0.795	9.14E-236	1	NDUFA4
CAST	3.67E-239	-0.506046798	0.211	0.5	1.24E-234	1	CAST
STAR	4.43E-239	0.789704462	0.256	0.097	1.50E-234	1	STAR
CSDE1	7.27E-239	-0.524485153	0.44	0.737	2.45E-234	1	CSDE1
DBI	2.92E-238	-0.964669213	0.334	0.578	9.87E-234	1	DBI
C2orf40	3.47E-237	-0.572134435	0.078	0.308	1.17E-232	1	C2orf40
VDAC3	1.10E-236	-0.5912909	0.3	0.58	3.72E-232	1	VDAC3
PABPC4	4.27E-233	-0.540484607	0.194	0.477	1.44E-228	1	PABPC4
NFIC	5.42E-233	0.879507205	0.488	0.338	1.83E-228	1	NFIC
WBSCR22	2.45E-232	-0.865697525	0.283	0.554	8.29E-228	1	WBSCR22
GSTM3	1.44E-230	-1.13324915	0.589	0.752	4.87E-226	1	GSTM3
ATPIF1	4.04E-230	-1.174416006	0.547	0.756	1.37E-225	1	ATPIF1
TNFRSF1A	1.71E-229	0.601175449	0.272	0.108	5.77E-225	1	TNFRSF1A
DYNLT1	1.12E-227	-0.635802489	0.429	0.692	3.79E-223	1	DYNLT1
TCEAL3	1.36E-226	0.634872357	0.377	0.184	4.60E-222	1	TCEAL3
UPF3A	1.87E-226	-0.610064317	0.319	0.59	6.31E-222	1	UPF3A
GSTK1	4.46E-226	-0.543718495	0.217	0.485	1.51E-221	1	GSTK1
MYLK	1.34E-225	1.135755029	0.37	0.211	4.53E-221	1	MYLK
CBX6	4.86E-225	0.639563769	0.277	0.116	1.64E-220	1	CBX6
KDELR1	4.00E-224	0.83190613	0.529	0.394	1.35E-219	1	KDELR1
CNN3	9.19E-224	0.873074001	0.56	0.468	3.10E-219	1	CNN3
FOSB	9.88E-224	0.507482886	0.565	0.33	3.34E-219	1	FOSB
TPR	1.82E-222	-0.749321251	0.346	0.6	6.14E-218	1	TPR
UBXN4	2.13E-222	-0.528999572	0.449	0.717	7.19E-218	1	UBXN4
PCOLCE	1.80E-220	0.871147462	0.286	0.135	6.07E-216	1	PCOLCE
COX7A1	1.58E-219	0.759952586	0.368	0.196	5.33E-215	1	COX7A1
AP1S2	2.38E-219	-0.795735222	0.058	0.259	8.03E-215	1	AP1S2
PA2G4	8.70E-218	-0.550627634	0.368	0.644	2.94E-213	1	PA2G4
PDLIM2	2.18E-217	0.625248641	0.257	0.105	7.37E-213	1	PDLIM2
CSNK2B	2.74E-217	-0.615313393	0.438	0.682	9.26E-213	1	CSNK2B
DNAJB6	3.74E-216	-0.842620182	0.398	0.667	1.26E-211	1	DNAJB6
TPM4	5.52E-216	0.916025808	0.551	0.453	1.87E-211	1	TPM4
TCEAL8	8.57E-216	0.603895133	0.458	0.26	2.90E-211	1	TCEAL8
GCSH	2.19E-214	0.959696034	0.453	0.327	7.39E-210	1	GCSH
PLD3	6.78E-214	0.781362422	0.547	0.41	2.29E-209	1	PLD3
PAQR7	9.99E-214	-0.584939578	0.078	0.293	3.38E-209	1	PAQR7
ACP1	1.33E-213	-0.554647642	0.365	0.66	4.51E-209	1	ACP1
SNHG8	1.46E-212	0.850140899	0.591	0.494	4.93E-208	1	SNHG8
SPRY1	3.36E-212	0.898903999	0.33	0.171	1.14E-207	1	SPRY1
IMPDH2	5.32E-211	0.84241445	0.507	0.367	1.80E-206	1	IMPDH2
TXN	1.14E-210	0.700839438	0.619	0.494	3.84E-206	1	TXN
PRSS23	1.15E-210	-1.183425889	0.069	0.268	3.90E-206	1	PRSS23
HMGB2	2.41E-209	-0.797061633	0.347	0.602	8.15E-205	1	HMGB2
SMARCD3	8.23E-209	0.725245672	0.331	0.169	2.78E-204	1	SMARCD3
TMEM123	8.02E-208	-0.663761166	0.26	0.513	2.71E-203	1	TMEM123
EDF1	1.09E-207	0.530429153	0.802	0.796	3.67E-203	1	EDF1
GRN	5.57E-206	-0.682210895	0.209	0.439	1.88E-201	1	GRN
MYL9	6.95E-205	1.078315676	0.512	0.345	2.35E-200	1	MYL9
SLBP	1.48E-204	-0.52559376	0.202	0.462	5.00E-200	1	SLBP
LINC01116	8.15E-204	0.610665625	0.259	0.11	2.75E-199	1	LINC01116
PARP1	6.62E-203	-0.581930944	0.193	0.438	2.24E-198	1	PARP1
SELM	1.54E-202	0.902550529	0.505	0.398	5.21E-198	1	SELM
NRDC	1.49E-199	-0.562967217	0.094	0.301	5.03E-195	1	NRDC
FAM127A	4.89E-199	0.671217754	0.34	0.174	1.65E-194	1	FAM127A
RAN	2.60E-198	-0.860856961	0.574	0.749	8.79E-194	1	RAN
BTG3	5.55E-198	-0.615929148	0.19	0.424	1.87E-193	1	BTG3
H1FX	8.16E-198	0.856035544	0.498	0.35	2.76E-193	1	H1FX
DNAJC4	1.44E-197	-0.707418242	0.204	0.46	4.85E-193	1	DNAJC4
LHFP	3.01E-196	0.875764691	0.404	0.262	1.02E-191	1	LHFP
SPCS1	5.64E-196	-0.574369593	0.593	0.772	1.90E-191	1	SPCS1
MARCKS	1.05E-194	0.909965723	0.491	0.369	3.53E-190	1	MARCKS
SLC40A1	4.44E-192	0.723221107	0.306	0.154	1.50E-187	1	SLC40A1
TSC22D3	6.02E-192	0.685021076	0.411	0.247	2.03E-187	1	TSC22D3
C19orf70	8.45E-192	-0.55881966	0.365	0.658	2.86E-187	1	C19orf70
EIF1B	6.14E-190	-0.556366941	0.383	0.661	2.08E-185	1	EIF1B
FAM114A1	2.45E-189	0.584135852	0.25	0.109	8.27E-185	1	FAM114A1
CAMLG	4.38E-189	-0.542316917	0.378	0.624	1.48E-184	1	CAMLG
HPRT1	8.73E-189	-0.645751906	0.203	0.434	2.95E-184	1	HPRT1
NDUFS5	1.87E-185	0.520749656	0.736	0.717	6.30E-181	1	NDUFS5
GAMT	6.47E-181	0.754648811	0.337	0.19	2.19E-176	1	GAMT
TAX1BP3	2.07E-180	0.618275372	0.349	0.189	6.99E-176	1	TAX1BP3
KCNQ1OT1	2.73E-180	0.984219133	0.488	0.37	9.24E-176	1	KCNQ1OT1
RP11-620J15.3	3.93E-180	-0.911390632	0.086	0.279	1.33E-175	1	RP11-620J15.3
MGST2	1.05E-179	-0.714868679	0.139	0.341	3.56E-175	1	MGST2
COPE	1.96E-179	-0.896144788	0.573	0.837	6.63E-175	1	COPE
CRTAP	4.48E-178	0.681445981	0.344	0.196	1.51E-173	1	CRTAP
NME4	7.00E-177	0.760486248	0.38	0.235	2.36E-172	1	NME4
TPI1	7.76E-177	0.52140535	0.756	0.74	2.62E-172	1	TPI1
SOD3	2.84E-176	0.922386086	0.374	0.246	9.58E-172	1	SOD3
FDXR	4.25E-174	-0.697101036	0.104	0.294	1.44E-169	1	FDXR
PPP1CC	1.39E-171	-0.544574984	0.359	0.607	4.70E-167	1	PPP1CC
DDX24	1.79E-171	-0.584929383	0.501	0.741	6.04E-167	1	DDX24
XRCC6	3.67E-166	-0.594919747	0.447	0.659	1.24E-161	1	XRCC6
NDUFB11	2.52E-165	0.616443867	0.539	0.399	8.50E-161	1	NDUFB11
GPX1	2.23E-163	-0.763038842	0.371	0.629	7.53E-159	1	GPX1
GLO1	1.58E-161	0.70731931	0.434	0.298	5.33E-157	1	GLO1
NDUFC1	9.86E-160	-0.503089124	0.477	0.697	3.33E-155	1	NDUFC1
DDIT4	1.16E-159	0.673144672	0.41	0.25	3.90E-155	1	DDIT4
RNF24	3.55E-159	0.77344141	0.293	0.166	1.20E-154	1	RNF24
BCAM	6.60E-159	-0.994207142	0.122	0.298	2.23E-154	1	BCAM
ITGB1	1.15E-158	0.698157947	0.537	0.42	3.89E-154	1	ITGB1
G6PD	1.49E-158	-0.755729912	0.143	0.334	5.03E-154	1	G6PD
ABRACL	3.53E-158	-0.682968467	0.104	0.283	1.19E-153	1	ABRACL
MYH11	3.61E-158	1.907676372	0.261	0.139	1.22E-153	1	MYH11
NAE1	3.32E-157	-0.547883069	0.174	0.37	1.12E-152	1	NAE1
ESD	1.65E-155	0.666902903	0.591	0.557	5.57E-151	1	ESD
SMC3	3.18E-155	-1.101071724	0.307	0.52	1.08E-150	1	SMC3
SAP18	4.58E-155	-0.51248911	0.683	0.8	1.55E-150	1	SAP18
RBMX	1.20E-153	0.649746353	0.559	0.458	4.05E-149	1	RBMX
COL18A1	3.46E-152	0.539502518	0.341	0.188	1.17E-147	1	COL18A1
NDUFA13	9.29E-152	-0.514570415	0.425	0.702	3.14E-147	1	NDUFA13
NBEAL1	1.57E-150	0.721934283	0.538	0.464	5.32E-146	1	NBEAL1
UQCR10	5.80E-150	-0.559139395	0.591	0.795	1.96E-145	1	UQCR10
HSBP1	3.57E-148	-0.537759514	0.564	0.754	1.21E-143	1	HSBP1
CEBPB	4.83E-147	0.605093453	0.288	0.152	1.63E-142	1	CEBPB
MEF2C	7.50E-146	-0.569715689	0.164	0.357	2.53E-141	1	MEF2C
NASP	1.06E-145	-0.633643175	0.347	0.566	3.57E-141	1	NASP
ST3GAL4	1.27E-144	0.54280749	0.309	0.169	4.30E-140	1	ST3GAL4
EGFLAM	1.81E-143	0.912297336	0.295	0.183	6.13E-139	1	EGFLAM
SFRP1	7.42E-143	0.954482563	0.296	0.17	2.51E-138	1	SFRP1
BNIP3L	9.35E-140	0.677221071	0.6	0.63	3.16E-135	1	BNIP3L
COL16A1	1.42E-138	0.744159966	0.278	0.162	4.79E-134	1	COL16A1
EFEMP2	2.08E-138	0.756794266	0.34	0.226	7.04E-134	1	EFEMP2
DDAH2	9.68E-137	0.706249593	0.35	0.229	3.27E-132	1	DDAH2
MORF4L1	1.71E-135	-0.522846371	0.755	0.888	5.77E-131	1	MORF4L1
HLA-B	5.59E-135	-1.697320057	0.345	0.562	1.89E-130	1	HLA-B
TAGLN2	1.97E-133	-0.585132145	0.223	0.417	6.64E-129	1	TAGLN2
FKBP8	2.59E-132	-0.523021064	0.441	0.688	8.75E-128	1	FKBP8
CSRP1	2.79E-131	0.729164649	0.284	0.166	9.42E-127	1	CSRP1
SGCE	2.95E-130	0.502584329	0.273	0.143	9.98E-126	1	SGCE
HNRNPA0	5.03E-130	0.547932103	0.611	0.538	1.70E-125	1	HNRNPA0
CTSL	6.94E-130	0.658672041	0.51	0.413	2.35E-125	1	CTSL
NREP	2.68E-129	0.659562641	0.315	0.191	9.05E-125	1	NREP
DHRS7	1.73E-128	0.506648893	0.256	0.134	5.86E-124	1	DHRS7
SLC3A2	1.77E-128	-0.505937632	0.204	0.396	5.98E-124	1	SLC3A2
ABLIM1	4.78E-127	0.898518874	0.344	0.242	1.61E-122	1	ABLIM1
9-Sep	7.04E-127	0.642941897	0.349	0.227	2.38E-122	1	9-Sep
ALDH2	3.42E-126	0.517716905	0.29	0.164	1.16E-121	1	ALDH2
VCAN	1.25E-124	0.530854534	0.263	0.14	4.24E-120	1	VCAN
LEPROT	4.00E-124	0.640490419	0.444	0.338	1.35E-119	1	LEPROT
BEX2	7.84E-124	-0.507538642	0.138	0.307	2.65E-119	1	BEX2
ADI1	1.52E-123	0.734271463	0.354	0.248	5.12E-119	1	ADI1
ARL6IP5	1.47E-122	0.655999036	0.443	0.337	4.98E-118	1	ARL6IP5
ATP6AP2	6.77E-121	0.58254311	0.441	0.332	2.29E-116	1	ATP6AP2
TFPI	2.55E-119	0.59458981	0.265	0.153	8.62E-115	1	TFPI
PDIA6	8.66E-116	0.554406762	0.51	0.404	2.93E-111	1	PDIA6
PSME1	8.85E-115	0.508321165	0.468	0.344	2.99E-110	1	PSME1
FGFR1	3.88E-114	0.630994027	0.279	0.171	1.31E-109	1	FGFR1
SOCS2	1.32E-113	0.611342122	0.323	0.211	4.46E-109	1	SOCS2
CRYAB	3.62E-113	0.523033086	0.267	0.155	1.22E-108	1	CRYAB
LMO4	2.21E-108	0.657521906	0.376	0.263	7.46E-104	1	LMO4
INHA	2.76E-108	-1.259750033	0.164	0.292	9.34E-104	1	INHA
CBR1	1.95E-106	0.64226652	0.31	0.209	6.60E-102	1	CBR1
SYNE2	8.59E-106	-0.686042035	0.233	0.389	2.90E-101	1	SYNE2
SCD5	1.03E-105	0.631286925	0.307	0.203	3.49E-101	1	SCD5
NPTX2	7.38E-102	0.914060107	0.305	0.208	2.49E-97	1	NPTX2
ANXA2	2.40E-101	0.581320469	0.451	0.351	8.10E-97	1	ANXA2
EBPL	1.30E-98	0.714696702	0.4	0.321	4.39E-94	1	EBPL
PDLIM7	7.98E-96	0.780702609	0.352	0.276	2.70E-91	1	PDLIM7
FLNA	3.42E-94	0.613229076	0.324	0.212	1.16E-89	1	FLNA
YBX1	2.88E-93	-1.392622045	0.82	0.858	9.75E-89	1	YBX1
H2AFZ	5.35E-93	-0.502016581	0.517	0.699	1.81E-88	1	H2AFZ
SPTBN1	9.58E-92	0.755506168	0.429	0.361	3.24E-87	1	SPTBN1
RDX	1.89E-91	-0.550556193	0.429	0.584	6.39E-87	1	RDX
TSPAN4	3.13E-90	0.554207761	0.312	0.211	1.06E-85	1	TSPAN4
NT5DC2	1.06E-89	0.598781509	0.258	0.166	3.58E-85	1	NT5DC2
SPATS2L	3.66E-89	0.775237746	0.435	0.399	1.24E-84	1	SPATS2L
C1orf54	9.52E-89	0.62687136	0.258	0.17	3.22E-84	1	C1orf54
NME3	8.31E-88	0.552907639	0.381	0.29	2.81E-83	1	NME3
INMT	4.09E-84	0.750770079	0.252	0.166	1.38E-79	1	INMT
DSTN	4.08E-82	0.568645847	0.665	0.683	1.38E-77	1	DSTN
CITED2	7.87E-81	0.517118435	0.289	0.185	2.66E-76	1	CITED2
BEX1	5.61E-78	-1.608935078	0.32	0.421	1.89E-73	1	BEX1
MYADM	5.44E-74	0.614168335	0.305	0.229	1.84E-69	1	MYADM
CITED1	1.37E-72	-0.977161251	0.214	0.328	4.64E-68	1	CITED1
RSL1D1	1.26E-71	0.546643309	0.542	0.524	4.25E-67	1	RSL1D1
FATE1	7.26E-71	-0.83471284	0.169	0.28	2.45E-66	1	FATE1
TIMP2	2.18E-70	0.65659894	0.502	0.486	7.37E-66	1	TIMP2
CALU	1.62E-66	0.636061193	0.379	0.328	5.48E-62	1	CALU
APEX1	1.95E-64	0.554414085	0.39	0.326	6.59E-60	1	APEX1
CUTA	1.48E-63	0.517069822	0.576	0.625	5.01E-59	1	CUTA
SVIL	3.63E-62	0.600190328	0.305	0.238	1.23E-57	1	SVIL
MIR202HG	1.08E-60	-1.4039311	0.221	0.299	3.65E-56	1	MIR202HG
QSOX1	2.42E-60	0.680964754	0.382	0.34	8.19E-56	1	QSOX1
SEPW1	3.86E-59	0.545477273	0.547	0.595	1.31E-54	1	SEPW1
PQBP1	2.78E-53	0.502727017	0.301	0.236	9.40E-49	1	PQBP1
PFN2	6.50E-52	0.621164539	0.35	0.312	2.20E-47	1	PFN2
AMH	2.86E-51	-2.338048622	0.267	0.323	9.66E-47	1	AMH
SDHD	8.51E-51	0.516588069	0.396	0.357	2.87E-46	1	SDHD
ADD3	6.89E-48	0.672164277	0.4	0.4	2.33E-43	1	ADD3
FKBP7	9.43E-47	0.598809758	0.291	0.245	3.19E-42	1	FKBP7
EPB41L4A-AS1	1.95E-45	0.53354657	0.502	0.536	6.58E-41	1	EPB41L4A-AS1
PHB2	1.43E-43	0.516135293	0.377	0.342	4.83E-39	1	PHB2
HIST1H4C	1.83E-43	-1.577413954	0.403	0.486	6.18E-39	1	HIST1H4C
SAT1	2.86E-42	-0.990429572	0.417	0.481	9.66E-38	1	SAT1
RBFOX2	1.41E-37	0.585540163	0.328	0.303	4.78E-33	1	RBFOX2
PCNP	2.74E-36	0.553847263	0.452	0.485	9.27E-32	1	PCNP
GLUL	6.95E-35	-0.540631232	0.455	0.626	2.35E-30	1	GLUL
NISCH	1.76E-25	0.681918015	0.302	0.292	5.96E-21	1	NISCH
RNASE1	2.35E-25	-1.229928318	0.537	0.527	7.95E-21	1	RNASE1
SERPINA5	4.52E-22	-0.718272671	0.42	0.455	1.53E-17	1	SERPINA5
MT-ND1	1.23E-21	-1.150593819	0.922	0.78	4.15E-17	1	MT-ND1
ACTN1	3.19E-20	0.618144168	0.294	0.291	1.08E-15	1	ACTN1
STAT3	2.69E-19	0.517444307	0.38	0.398	9.09E-15	1	STAT3
SCG5	1.07E-17	0.637763935	0.268	0.265	3.61E-13	1	SCG5
GSTA1	1.17E-17	-0.930160815	0.311	0.341	3.95E-13	1	GSTA1
PBX1	3.44E-17	0.503820222	0.25	0.236	1.16E-12	1	PBX1
MT-ND3	1.04E-16	-0.531755371	0.947	0.748	3.51E-12	1	MT-ND3
GNG11	2.64E-15	-1.034830079	0.269	0.199	8.94E-11	1	GNG11
PTRH1	5.48E-13	0.674043257	0.255	0.259	1.85E-08	1	PTRH1
HLA-C	1.23E-12	-1.158692466	0.405	0.486	4.15E-08	1	HLA-C
MT-ND2	9.58E-07	-0.901247469	0.95	0.784	0.032366354	1	MT-ND2
MT-ATP6	5.40E-06	-0.587189654	0.948	0.769	0.182375185	1	MT-ATP6
PENK	2.61E-05	1.369256478	0.318	0.359	0.883484168	1	PENK
APOA1	0.000603204	-1.396503198	0.519	0.486	1	1	APOA1
HLA-A	0.001589208	-0.710663846	0.584	0.635	1	1	HLA-A
AMH.1	0	4.12912702	0.974	0.17	0	2	AMH
APOA1.1	0	3.296990413	0.99	0.386	0	2	APOA1
BEX1.1	0	2.892964241	0.982	0.277	0	2	BEX1
MIR202HG.1	0	2.882388975	0.877	0.157	0	2	MIR202HG
INHA.1	0	2.860138551	0.899	0.132	0	2	INHA
MT-CO1	0	2.481369877	0.949	0.801	0	2	MT-CO1
RNASE1.1	0	2.467769088	0.977	0.433	0	2	RNASE1
MT-ND4	0	2.391874335	0.949	0.793	0	2	MT-ND4
MT-CO3	0	2.349996636	0.949	0.812	0	2	MT-CO3
MT-ND3.1	0	2.343406105	0.948	0.753	0	2	MT-ND3
SERPINA5.1	0	2.291035026	0.919	0.347	0	2	SERPINA5
CITED1.1	0	2.286386093	0.796	0.201	0	2	CITED1
GSTA1.1	0	2.268749757	0.871	0.221	0	2	GSTA1
MT-ND2.1	0	2.241369994	0.949	0.789	0	2	MT-ND2
MT-ND1.1	0	2.202412079	0.949	0.777	0	2	MT-ND1
CTSV.1	0	2.184576218	0.795	0.237	0	2	CTSV
SOX9.1	0	2.178792124	0.711	0.12	0	2	SOX9
SERPINF1.1	0	2.158732535	0.954	0.339	0	2	SERPINF1
MT-CYB	0	2.13878722	0.948	0.763	0	2	MT-CYB
MT-ATP6.1	0	2.105407493	0.949	0.774	0	2	MT-ATP6
CLU.1	0	2.068956563	0.93	0.584	0	2	CLU
GADD45G	0	2.062735094	0.758	0.154	0	2	GADD45G
GATM.1	0	2.020237667	0.766	0.221	0	2	GATM
G6PD.1	0	2.000993998	0.734	0.202	0	2	G6PD
SYNE2.1	0	1.953048534	0.774	0.269	0	2	SYNE2
MT-ND4L	0	1.944425455	0.861	0.422	0	2	MT-ND4L
PRNP	0	1.942219384	0.802	0.349	0	2	PRNP
MT-CO2	0	1.918009145	0.949	0.8	0	2	MT-CO2
FATE1.1	0	1.892551873	0.685	0.167	0	2	FATE1
CLDN11	0	1.855310882	0.721	0.196	0	2	CLDN11
MT-ND5	0	1.85150431	0.938	0.629	0	2	MT-ND5
FDXR.1	0	1.808316574	0.689	0.163	0	2	FDXR
EGR1	0	1.788941531	0.712	0.275	0	2	EGR1
TUBA1A	0	1.787332158	0.859	0.436	0	2	TUBA1A
MGST3	0	1.764277292	0.922	0.542	0	2	MGST3
SUSD3	0	1.730002126	0.629	0.135	0	2	SUSD3
INHBB	0	1.71056306	0.531	0.058	0	2	INHBB
SOX4	0	1.702382026	0.7	0.347	0	2	SOX4
FSCN1	0	1.6942795	0.687	0.202	0	2	FSCN1
ABRACL.1	0	1.679537226	0.638	0.164	0	2	ABRACL
NGFRAP1.1	0	1.662051655	0.956	0.53	0	2	NGFRAP1
COPE.1	0	1.635852103	0.927	0.754	0	2	COPE
PABPN1	0	1.613633838	0.636	0.281	0	2	PABPN1
TNNI3.1	0	1.588222262	0.564	0.224	0	2	TNNI3
HMGN5	0	1.586534587	0.624	0.184	0	2	HMGN5
6-Sep	0	1.566228679	0.621	0.159	0	2	6-Sep
MARCKSL1	0	1.56564586	0.935	0.543	0	2	MARCKSL1
C4orf48.1	0	1.544448035	0.805	0.528	0	2	C4orf48
WIPF3	0	1.533680394	0.589	0.153	0	2	WIPF3
COL1A2.1	0	1.527100457	0.897	0.357	0	2	COL1A2
CD99	0	1.525099367	0.86	0.459	0	2	CD99
ATP1B1	0	1.495743351	0.662	0.287	0	2	ATP1B1
VCL	0	1.483326255	0.566	0.193	0	2	VCL
GAS6	0	1.46905245	0.618	0.232	0	2	GAS6
FUS	0	1.460819106	0.911	0.736	0	2	FUS
AXL	0	1.439830106	0.562	0.139	0	2	AXL
MBOAT7	0	1.439733303	0.552	0.167	0	2	MBOAT7
ATP1A1	0	1.423145075	0.664	0.36	0	2	ATP1A1
TMEM97.1	0	1.414440949	0.65	0.369	0	2	TMEM97
NKX3-1	0	1.403186068	0.468	0.053	0	2	NKX3-1
TMEM123.1	0	1.398711786	0.697	0.413	0	2	TMEM123
PPIF.1	0	1.397560453	0.56	0.231	0	2	PPIF
ZFAND5.1	0	1.397544456	0.769	0.582	0	2	ZFAND5
BEX2.1	0	1.388150551	0.59	0.206	0	2	BEX2
LGALS3BP.1	0	1.377607623	0.657	0.239	0	2	LGALS3BP
TSPYL2	0	1.372658232	0.659	0.329	0	2	TSPYL2
NEAT1	0	1.36087574	0.906	0.424	0	2	NEAT1
WBP5.1	0	1.359115857	0.803	0.387	0	2	WBP5
ISYNA1	0	1.354474668	0.722	0.501	0	2	ISYNA1
TCEAL5	0	1.35400812	0.499	0.1	0	2	TCEAL5
MSI2	0	1.353984541	0.509	0.136	0	2	MSI2
CLEC4M	0	1.351957443	0.34	0.035	0	2	CLEC4M
SAT2	0	1.350252742	0.698	0.339	0	2	SAT2
RBBP7	0	1.347552856	0.792	0.497	0	2	RBBP7
MTRNR2L8	0	1.346337247	0.58	0.322	0	2	MTRNR2L8
TCEAL2	0	1.337021045	0.497	0.1	0	2	TCEAL2
MCL1	0	1.331334022	0.645	0.505	0	2	MCL1
SPARC.1	0	1.32832178	0.961	0.536	0	2	SPARC
GNG7	0	1.312462173	0.488	0.086	0	2	GNG7
SLC27A3	0	1.309772898	0.462	0.106	0	2	SLC27A3
CHPF	0	1.309305918	0.481	0.127	0	2	CHPF
CDH2.1	0	1.306597795	0.501	0.234	0	2	CDH2
REEP1	0	1.289876971	0.441	0.13	0	2	REEP1
SPOCK2	0	1.286369089	0.43	0.091	0	2	SPOCK2
DDX17	0	1.283380462	0.785	0.576	0	2	DDX17
PRKAR2B	0	1.272822849	0.482	0.157	0	2	PRKAR2B
ALDH1A1	0	1.271999385	0.648	0.233	0	2	ALDH1A1
LIPH	0	1.260948607	0.347	0.022	0	2	LIPH
COMT	0	1.250181502	0.6	0.233	0	2	COMT
CSDC2	0	1.249200603	0.422	0.037	0	2	CSDC2
GATA4	0	1.246859973	0.508	0.131	0	2	GATA4
SCD	0	1.24480773	0.441	0.144	0	2	SCD
HLTF.1	0	1.243120275	0.573	0.302	0	2	HLTF
TMEM176B	0	1.240367352	0.476	0.184	0	2	TMEM176B
PPM1K	0	1.238107996	0.506	0.28	0	2	PPM1K
PLEKHH2	0	1.236939882	0.398	0.091	0	2	PLEKHH2
TANC2.1	0	1.236816584	0.459	0.212	0	2	TANC2
SMIM1	0	1.232692014	0.491	0.192	0	2	SMIM1
SLC25A4	0	1.225722829	0.551	0.304	0	2	SLC25A4
PRDX6	0	1.225290093	0.884	0.787	0	2	PRDX6
CYP27A1	0	1.223975152	0.415	0.06	0	2	CYP27A1
LGALS1.1	0	1.222678617	0.93	0.557	0	2	LGALS1
IL11RA	0	1.219874864	0.553	0.237	0	2	IL11RA
CKB	0	1.219227568	0.841	0.643	0	2	CKB
KLHL23	0	1.215254487	0.419	0.121	0	2	KLHL23
MAP1B	0	1.214226124	0.512	0.217	0	2	MAP1B
GPC1	0	1.209473909	0.431	0.117	0	2	GPC1
NOTCH2	0	1.209010453	0.471	0.192	0	2	NOTCH2
GTF2I	0	1.208475207	0.598	0.336	0	2	GTF2I
FN3K	0	1.197939991	0.325	0.053	0	2	FN3K
HSPA1A.1	0	1.196236413	0.908	0.555	0	2	HSPA1A
MUM1.1	0	1.195083105	0.636	0.508	0	2	MUM1
FOXO3	0	1.194700163	0.512	0.229	0	2	FOXO3
WT1	0	1.194553696	0.516	0.119	0	2	WT1
PLXNC1	0	1.194242742	0.389	0.11	0	2	PLXNC1
CYR61	0	1.187512905	0.487	0.156	0	2	CYR61
KIF21A.1	0	1.181892501	0.426	0.22	0	2	KIF21A
FOSB.1	0	1.179971912	0.712	0.305	0	2	FOSB
TCEA3	0	1.177010693	0.448	0.116	0	2	TCEA3
CFI	0	1.1760837	0.427	0.083	0	2	CFI
WNT6	0	1.169001434	0.332	0.096	0	2	WNT6
S100A16	0	1.166037786	0.651	0.244	0	2	S100A16
TFF3	0	1.165924657	0.406	0.069	0	2	TFF3
PEBP1	0	1.164233537	0.906	0.73	0	2	PEBP1
PLA2G16.1	0	1.160627142	0.614	0.392	0	2	PLA2G16
MAGED1	0	1.157965325	0.504	0.196	0	2	MAGED1
SLC38A2	0	1.157191373	0.522	0.214	0	2	SLC38A2
NUDT11	0	1.152668635	0.489	0.207	0	2	NUDT11
DAG1	0	1.149610392	0.446	0.206	0	2	DAG1
RIMS4	0	1.146273776	0.344	0.039	0	2	RIMS4
TMC5	0	1.143194006	0.327	0.129	0	2	TMC5
MTRNR2L12	0	1.133840114	0.4	0.135	0	2	MTRNR2L12
PEG3	0	1.132890837	0.517	0.273	0	2	PEG3
DCBLD2	0	1.129767662	0.434	0.149	0	2	DCBLD2
REEP6.1	0	1.12695304	0.726	0.505	0	2	REEP6
SEMA7A	0	1.121349808	0.357	0.033	0	2	SEMA7A
RBP1	0	1.115120843	0.564	0.221	0	2	RBP1
CYP11A1	0	1.110687877	0.391	0.105	0	2	CYP11A1
S100A13	0	1.110272323	0.695	0.385	0	2	S100A13
CCND2	0	1.107485132	0.456	0.178	0	2	CCND2
ERBB4	0	1.090426496	0.342	0.038	0	2	ERBB4
ABCA8.1	0	1.090198271	0.428	0.115	0	2	ABCA8
RHOBTB3.1	0	1.088617123	0.574	0.26	0	2	RHOBTB3
BEX4	0	1.088128555	0.569	0.27	0	2	BEX4
BRICD5	0	1.085360868	0.343	0.055	0	2	BRICD5
FHOD3	0	1.084379032	0.332	0.044	0	2	FHOD3
MYL6	0	1.082245975	0.964	0.871	0	2	MYL6
CPE.1	0	1.081685867	0.665	0.312	0	2	CPE
LAPTM4A	0	1.074839471	0.974	0.921	0	2	LAPTM4A
ACSL4	0	1.074024105	0.377	0.097	0	2	ACSL4
ARAP2	0	1.072487956	0.384	0.152	0	2	ARAP2
GPRC5B	0	1.067642934	0.446	0.184	0	2	GPRC5B
MMP15	0	1.064984774	0.367	0.099	0	2	MMP15
GSTA4	0	1.061805835	0.49	0.184	0	2	GSTA4
JUND	0	1.061376249	0.566	0.329	0	2	JUND
ZMYND8	0	1.05737837	0.436	0.192	0	2	ZMYND8
TRIM55	0	1.056076863	0.385	0.169	0	2	TRIM55
FLNB	0	1.05421417	0.381	0.139	0	2	FLNB
CXADR	0	1.048557311	0.383	0.149	0	2	CXADR
HSD17B3	0	1.047421294	0.368	0.058	0	2	HSD17B3
GMPR	0	1.042100275	0.453	0.207	0	2	GMPR
SCRG1	0	1.040883438	0.4	0.151	0	2	SCRG1
EID1.1	0	1.037904958	0.863	0.667	0	2	EID1
KIAA1462	0	1.032360896	0.366	0.083	0	2	KIAA1462
SMOC1	0	1.029615398	0.377	0.082	0	2	SMOC1
TMEM41A	0	1.028950234	0.391	0.164	0	2	TMEM41A
JAM2	0	1.028316742	0.457	0.204	0	2	JAM2
PHGDH	0	1.023863306	0.566	0.384	0	2	PHGDH
ITGAV	0	1.020593516	0.358	0.081	0	2	ITGAV
HSPA1B.1	0	1.020070349	0.723	0.376	0	2	HSPA1B
RAD21	0	1.019541549	0.654	0.516	0	2	RAD21
PEG10	0	1.017728002	0.376	0.129	0	2	PEG10
SRSF9	0	1.015443793	0.756	0.518	0	2	SRSF9
SMARCA1	0	1.015382996	0.459	0.212	0	2	SMARCA1
FSTL3	0	1.003122284	0.326	0.085	0	2	FSTL3
HMGN3	0	0.997146681	0.696	0.536	0	2	HMGN3
TIMP2.1	0	0.996623226	0.633	0.459	0	2	TIMP2
ENDOD1	0	0.99482065	0.34	0.083	0	2	ENDOD1
IFI27L1.1	0	0.988741163	0.637	0.512	0	2	IFI27L1
NUDT10	0	0.979107343	0.399	0.131	0	2	NUDT10
MAGED2.1	0	0.978490704	0.753	0.411	0	2	MAGED2
HSPE1	0	0.978139897	0.79	0.618	0	2	HSPE1
NCOA2	0	0.972071251	0.337	0.104	0	2	NCOA2
ECH1	0	0.971712637	0.648	0.558	0	2	ECH1
CTNND1	0	0.968219	0.396	0.156	0	2	CTNND1
FOS.1	0	0.963108996	0.832	0.447	0	2	FOS
USP13	0	0.958061738	0.333	0.109	0	2	USP13
ACSM3	0	0.954610627	0.325	0.121	0	2	ACSM3
BBX.1	0	0.954410464	0.759	0.616	0	2	BBX
SCN9A	0	0.950573847	0.297	0.031	0	2	SCN9A
MBNL3	0	0.947369985	0.324	0.075	0	2	MBNL3
ZMYM3	0	0.94361236	0.331	0.093	0	2	ZMYM3
CLEC18B	0	0.937167323	0.313	0.031	0	2	CLEC18B
EGR2	0	0.921774979	0.258	0.074	0	2	EGR2
CREB5	0	0.918557249	0.268	0.06	0	2	CREB5
MGARP	0	0.91658387	0.286	0.05	0	2	MGARP
TMEM66.1	0	0.910052711	0.306	0.083	0	2	TMEM66
AMIGO2	0	0.905833842	0.291	0.051	0	2	AMIGO2
LGR4	0	0.900547591	0.293	0.051	0	2	LGR4
HERC5.1	0	0.895837827	0.621	0.389	0	2	HERC5
RRAD	0	0.894390955	0.255	0.052	0	2	RRAD
PPP1R15A	0	0.892442445	0.531	0.291	0	2	PPP1R15A
JUN.1	0	0.886553687	0.891	0.484	0	2	JUN
BEX5	0	0.882555109	0.319	0.06	0	2	BEX5
DOCK5	0	0.873190638	0.316	0.083	0	2	DOCK5
SDC4	0	0.867505264	0.299	0.072	0	2	SDC4
ANG	0	0.864072492	0.32	0.073	0	2	ANG
SLC27A6	0	0.862953151	0.287	0.082	0	2	SLC27A6
RP11-277P12.20	0	0.86212849	0.27	0.037	0	2	RP11-277P12.20
MID1IP1	0	0.861530099	0.357	0.131	0	2	MID1IP1
SEMA6C	0	0.852472635	0.282	0.065	0	2	SEMA6C
SAT1.1	0	0.851842851	0.824	0.392	0	2	SAT1
KLHL15	0	0.850703899	0.31	0.1	0	2	KLHL15
HR	0	0.84981107	0.27	0.025	0	2	HR
DDX24.1	0	0.844593542	0.786	0.674	0	2	DDX24
CAMSAP3	0	0.835367023	0.273	0.059	0	2	CAMSAP3
KIAA1210	0	0.834772155	0.266	0.043	0	2	KIAA1210
THEMIS2	0	0.795250692	0.284	0.081	0	2	THEMIS2
PSAP	0	0.793243272	0.812	0.656	0	2	PSAP
PNCK	0	0.792522493	0.268	0.032	0	2	PNCK
SNTA1	0	0.789474515	0.282	0.083	0	2	SNTA1
CST3	0	0.777843356	0.901	0.695	0	2	CST3
TINAGL1	0	0.772694492	0.318	0.091	0	2	TINAGL1
PPP1R14A.1	0	0.766668234	0.63	0.362	0	2	PPP1R14A
PRDX1	0	0.765555661	0.798	0.608	0	2	PRDX1
FAM111A	0	0.756838813	0.259	0.068	0	2	FAM111A
AMHR2	0	0.747265621	0.287	0.061	0	2	AMHR2
MFSD2A	0	0.739510269	0.255	0.064	0	2	MFSD2A
MBNL2	0	0.738802043	0.295	0.089	0	2	MBNL2
RDX.1	0	0.726086658	0.715	0.519	0	2	RDX
CCDC69	0	0.712477082	0.282	0.083	0	2	CCDC69
RHOB.1	0	0.711770839	0.692	0.395	0	2	RHOB
SLC7A5	0	0.697564393	0.345	0.112	0	2	SLC7A5
S100A10.1	0	0.666229851	0.794	0.607	0	2	S100A10
CD63.1	0	0.651086777	0.861	0.649	0	2	CD63
RPS29.1	0	0.559320454	0.994	0.987	0	2	RPS29
DYNLL1.1	0	0.520461414	0.938	0.916	0	2	DYNLL1
WASF1.1	0	-0.500721986	0.067	0.405	0	2	WASF1
OIP5.1	0	-0.501488317	0.022	0.306	0	2	OIP5
HDAC11	0	-0.503531208	0.03	0.297	0	2	HDAC11
AXDND1.1	0	-0.504123575	0.01	0.306	0	2	AXDND1
C16orf90.1	0	-0.504927889	0.006	0.284	0	2	C16orf90
MAD2L2	0	-0.505046217	0.096	0.462	0	2	MAD2L2
EZH2.1	0	-0.50532833	0.056	0.371	0	2	EZH2
TTK.1	0	-0.506547284	0.021	0.318	0	2	TTK
C12orf60.1	0	-0.507138387	0.027	0.29	0	2	C12orf60
RMND5B.1	0	-0.507398178	0.114	0.449	0	2	RMND5B
ZWINT.1	0	-0.508146623	0.049	0.374	0	2	ZWINT
GSKIP.1	0	-0.509456183	0.057	0.364	0	2	GSKIP
ALDH1A2	0	-0.510857123	0.013	0.311	0	2	ALDH1A2
CTSF	0	-0.51151313	0.16	0.515	0	2	CTSF
WARS.1	0	-0.512579403	0.064	0.388	0	2	WARS
GLB1L	0	-0.512910288	0.02	0.279	0	2	GLB1L
BBS5.1	0	-0.51396514	0.03	0.311	0	2	BBS5
PRKAA1	0	-0.514019602	0.094	0.423	0	2	PRKAA1
SYCE2.1	0	-0.514736892	0.009	0.275	0	2	SYCE2
SOCS7.1	0	-0.514806943	0.053	0.373	0	2	SOCS7
SPECC1	0	-0.515419017	0.058	0.391	0	2	SPECC1
TDRD10.1	0	-0.515997119	0.017	0.337	0	2	TDRD10
FNDC4	0	-0.516029668	0.024	0.286	0	2	FNDC4
GGPS1	0	-0.517703486	0.148	0.506	0	2	GGPS1
THBS3.1	0	-0.517802282	0.037	0.31	0	2	THBS3
SPAG17.1	0	-0.518183241	0.012	0.304	0	2	SPAG17
TRAPPC12	0	-0.519203599	0.098	0.437	0	2	TRAPPC12
STX8	0	-0.521228796	0.133	0.478	0	2	STX8
CLUAP1	0	-0.522123543	0.123	0.447	0	2	CLUAP1
OVOL1.1	0	-0.522877056	0.007	0.277	0	2	OVOL1
LINC00221.1	0	-0.52356143	0.01	0.317	0	2	LINC00221
FKBP6.1	0	-0.523622899	0.021	0.325	0	2	FKBP6
ZNF793-AS1.1	0	-0.524021841	0.025	0.307	0	2	ZNF793-AS1
TP53I3	0	-0.524763074	0.023	0.31	0	2	TP53I3
ZNF385D	0	-0.525424465	0.011	0.304	0	2	ZNF385D
HIRIP3	0	-0.525864548	0.064	0.371	0	2	HIRIP3
TMPO-AS1.1	0	-0.526613368	0.019	0.297	0	2	TMPO-AS1
TNFAIP8L1.1	0	-0.526947294	0.054	0.341	0	2	TNFAIP8L1
FAF1.1	0	-0.527360828	0.083	0.438	0	2	FAF1
UBE2T.1	0	-0.528764797	0.065	0.351	0	2	UBE2T
PPP3CC.1	0	-0.528893062	0.087	0.386	0	2	PPP3CC
B4GALT1-AS1.1	0	-0.530569529	0.01	0.266	0	2	B4GALT1-AS1
KDM4D.1	0	-0.530597081	0.028	0.306	0	2	KDM4D
ACTN1.1	0	-0.531663718	0.048	0.343	0	2	ACTN1
SOX30.1	0	-0.531958786	0.012	0.311	0	2	SOX30
CEP63.1	0	-0.532020262	0.085	0.411	0	2	CEP63
MMADHC	0	-0.532428888	0.205	0.546	0	2	MMADHC
TUBB6	0	-0.532821635	0.044	0.323	0	2	TUBB6
IQCD.1	0	-0.533776196	0.011	0.308	0	2	IQCD
ABHD2.1	0	-0.534727399	0.11	0.423	0	2	ABHD2
CCDC96.1	0	-0.535881813	0.012	0.294	0	2	CCDC96
ADAD2.1	0	-0.536213639	0.013	0.343	0	2	ADAD2
COMMD8	0	-0.536804572	0.101	0.422	0	2	COMMD8
RAB3IP.1	0	-0.536824108	0.07	0.401	0	2	RAB3IP
DGAT2.1	0	-0.537110719	0.022	0.36	0	2	DGAT2
RBM46.1	0	-0.537172087	0.023	0.298	0	2	RBM46
LRRC71.1	0	-0.53853344	0.008	0.291	0	2	LRRC71
EXOSC9.1	0	-0.53958061	0.084	0.418	0	2	EXOSC9
NDUFAF7.1	0	-0.539903536	0.072	0.369	0	2	NDUFAF7
CFAP221.1	0	-0.540009668	0.011	0.326	0	2	CFAP221
EFEMP2.1	0	-0.540958649	0.029	0.295	0	2	EFEMP2
FGFR1OP.1	0	-0.541346979	0.084	0.423	0	2	FGFR1OP
NUP214.1	0	-0.541885889	0.107	0.445	0	2	NUP214
MTL5.1	0	-0.544651248	0.007	0.31	0	2	MTL5
C7orf62.1	0	-0.545060839	0.007	0.264	0	2	C7orf62
MTFR1	0	-0.546623571	0.027	0.369	0	2	MTFR1
EFCAB10.1	0	-0.547316529	0.006	0.29	0	2	EFCAB10
IL13RA2.1	0	-0.549396432	0.007	0.268	0	2	IL13RA2
DACH1	0	-0.550099536	0.01	0.315	0	2	DACH1
EP400NL.1	0	-0.550716526	0.034	0.346	0	2	EP400NL
HCFC2	0	-0.551663333	0.061	0.356	0	2	HCFC2
HSF2BP.1	0	-0.55203274	0.015	0.348	0	2	HSF2BP
ARMC3.1	0	-0.552742607	0.008	0.271	0	2	ARMC3
STARD6.1	0	-0.552763428	0.006	0.293	0	2	STARD6
KIF3A.1	0	-0.552900403	0.114	0.428	0	2	KIF3A
MPST	0	-0.553862389	0.114	0.436	0	2	MPST
ZNF667-AS1	0	-0.556194688	0.178	0.526	0	2	ZNF667-AS1
TACC3.1	0	-0.556488157	0.02	0.365	0	2	TACC3
[truncated: 33,933 more rows]
