# Supplementary material for: The construction of a testis transcriptional cell atlas from embryo to adult reveals various somatic cells and their molecular roles
Source: J Transl Med. 2023 Nov 27;21:859. doi: 10.1186/s12967-023-04722-2 (PMC10680190; doi:10.1186/s12967-023-04722-2)
Supplement: Supplementary file 3 — Additional file 3: Degree centrality and p-values for each node of WGCN of the integrated data [file 12967_2023_4722_MOESM3_ESM.xlsx]

## Sheet: Sheet1
Additional file 3: Degree centrality and p-values for each node of WGCN of the integrated data
	Nodes	Degree(Weight)	p-value
1	SPINK2	Degree(Weight): 78.61604	0.00115
2	ANKRD7	Degree(Weight): 77.24322	0.00225
3	LCA5L	Degree(Weight): 70.20354	0.00328
4	GTSF1	Degree(Weight): 65.92875	0.00437
5	CCDC173	Degree(Weight): 65.297066	0.00578
6	PHF7	Degree(Weight): 64.72979	0.0063
7	TSACC	Degree(Weight): 64.04286	0.00733
8	LDHC	Degree(Weight): 62.15947	0.00856
9	SLC9B1	Degree(Weight): 56.327244	0.00972
10	CRNDE	Degree(Weight): 56.12978	0.01079
11	ACRBP	Degree(Weight): 55.955616	0.01184
12	ROPN1L	Degree(Weight): 54.643467	0.01344
13	FAM229B	Degree(Weight): 54.303635	0.01396
14	WDR78	Degree(Weight): 53.121662	0.01585
15	PDXK	Degree(Weight): 52.740437	0.0169
16	SPATA22	Degree(Weight): 52.647205	0.01768
17	LRWD1	Degree(Weight): 52.597603	0.01924
18	GS1-259H13.2	Degree(Weight): 52.4601	0.01893
19	TRIM36	Degree(Weight): 52.238777	0.02136
20	PTTG1	Degree(Weight): 51.46209	0.02106
21	APH1B	Degree(Weight): 50.755672	0.02245
22	CDKN3	Degree(Weight): 50.242126	0.02429
23	RPL39	Degree(Weight): 47.147602	0.02513
24	ZC2HC1C	Degree(Weight): 46.135674	0.02602
25	DBF4	Degree(Weight): 45.812927	0.02724
26	SPA17	Degree(Weight): 45.6971	0.02712
27	MORN2	Degree(Weight): 45.270573	0.02994
28	LRRC46	Degree(Weight): 43.85236	0.02985
29	HN1	Degree(Weight): 42.32582	0.03108
30	MAGEA4	Degree(Weight): 41.787743	0.03257
31	RABGGTA	Degree(Weight): 41.017036	0.03296
32	PBK	Degree(Weight): 40.539204	0.03463
33	RPL10	Degree(Weight): 40.230106	0.03601
34	H2AFJ	Degree(Weight): 39.69998	0.03686
35	RPL39L	Degree(Weight): 38.93364	0.03857
36	TBPL1	Degree(Weight): 38.567253	0.03913
37	MNS1	Degree(Weight): 38.483875	0.04038
38	GKAP1	Degree(Weight): 37.863937	0.04124
39	MAEL	Degree(Weight): 37.29857	0.04265
40	MLF1	Degree(Weight): 36.472836	0.04382
41	RPL13A	Degree(Weight): 36.15771	0.04409
42	DPCD	Degree(Weight): 36.024628	0.04446
43	FTH1	Degree(Weight): 35.589172	0.04667
44	RPS2	Degree(Weight): 35.456886	0.04732
45	RPL18A	Degree(Weight): 35.02298	0.04917
46	PIH1D2	Degree(Weight): 34.656895	0.04958
47	KPNA2	Degree(Weight): 34.42178	0.05139
48	COPRS	Degree(Weight): 33.883198	0.05283
49	BRDT	Degree(Weight): 33.800907	0.05345
50	C11orf70	Degree(Weight): 33.69213	0.05279
51	SPESP1	Degree(Weight): 33.498074	0.0567
52	PFKP	Degree(Weight): 32.881298	0.05584
53	VIM	Degree(Weight): 32.762497	0.05838
54	TEX30	Degree(Weight): 32.38122	0.05807
55	CENPU	Degree(Weight): 31.436703	0.05949
56	LYRM5	Degree(Weight): 30.792612	0.06119
57	DDX25	Degree(Weight): 30.729021	0.06215
58	FTL	Degree(Weight): 29.875208	0.06169
59	MALAT1	Degree(Weight): 29.75172	0.06518
60	YBEY	Degree(Weight): 29.372284	0.06514
61	C16orf95	Degree(Weight): 29.229086	0.06689
62	CCNB2	Degree(Weight): 28.866793	0.06781
63	AKAP12	Degree(Weight): 28.835793	0.06924
64	CCT6B	Degree(Weight): 28.360262	0.0688
65	UXS1	Degree(Weight): 27.932926	0.07164
66	KHDRBS3	Degree(Weight): 27.598228	0.07194
67	TUBA3D	Degree(Weight): 27.369297	0.07227
68	PDCL2	Degree(Weight): 26.949373	0.07326
69	AQP5	Degree(Weight): 26.817266	0.07594
70	CST3	Degree(Weight): 26.792017	0.07752
71	CCNI	Degree(Weight): 26.767174	0.07641
72	TKTL1	Degree(Weight): 25.841522	0.07697
73	NME5	Degree(Weight): 25.762747	0.07946
74	AP3D1	Degree(Weight): 25.586973	0.07964
75	RGMB-AS1	Degree(Weight): 25.494816	0.08134
76	C6orf99	Degree(Weight): 25.187445	0.083
77	HSPA1A	Degree(Weight): 25.182922	0.08414
78	HSPA8	Degree(Weight): 25.048227	0.08519
79	LRRC6	Degree(Weight): 24.891407	0.08571
80	SHE	Degree(Weight): 24.672861	0.08604
81	OBSL1	Degree(Weight): 24.571814	0.08764
82	HCFC2	Degree(Weight): 24.47384	0.08799
83	PROCA1	Degree(Weight): 23.71198	0.0923
84	KPNA5	Degree(Weight): 23.186255	0.09359
85	HSPB1	Degree(Weight): 22.966963	0.09225
86	SERPINI1	Degree(Weight): 22.76688	0.09248
87	SCCPDH	Degree(Weight): 22.60835	0.0951
88	GPX4	Degree(Weight): 22.338081	0.09421
89	CCDC181	Degree(Weight): 22.231281	0.09646
90	C9orf116	Degree(Weight): 22.144056	0.09827
91	HMMR	Degree(Weight): 22.000275	0.09939
92	KIF9	Degree(Weight): 21.918644	0.09905
93	LYAR	Degree(Weight): 21.86484	0.10135
94	TUBB4B	Degree(Weight): 21.601315	0.10286
95	CENPF	Degree(Weight): 21.036213	0.10324
96	DOCK8	Degree(Weight): 20.793297	0.10446
97	ODF2	Degree(Weight): 20.72644	0.10438
98	DCUN1D1	Degree(Weight): 20.39453	0.10643
99	TCEAL4	Degree(Weight): 20.383427	0.10718
100	NEIL2	Degree(Weight): 20.305656	0.10891
101	NUB1	Degree(Weight): 20.272717	0.10925
102	RSPH9	Degree(Weight): 20.205685	0.11182
103	ATPIF1	Degree(Weight): 19.654608	0.11268
104	HSPA1B	Degree(Weight): 19.242704	0.11191
105	FGFR3	Degree(Weight): 18.7987	0.11491
106	COTL1	Degree(Weight): 18.287409	0.11533
107	FBXO25	Degree(Weight): 17.842518	0.11436
108	AURKC	Degree(Weight): 17.457455	0.1172
109	SPATA33	Degree(Weight): 17.342787	0.11835
110	NEK2	Degree(Weight): 17.14807	0.12004
111	HORMAD1	Degree(Weight): 16.917955	0.11941
112	PLK1	Degree(Weight): 16.754791	0.12417
113	NKAPL	Degree(Weight): 16.591455	0.12401
114	LACTB2	Degree(Weight): 15.98925	0.12651
115	CREM	Degree(Weight): 15.83818	0.125
116	GRN	Degree(Weight): 15.686217	0.12862
117	HMGB1	Degree(Weight): 15.622765	0.12896
118	EGFL7	Degree(Weight): 15.48319	0.1296
119	SSR4	Degree(Weight): 15.164992	0.12933
120	CABYR	Degree(Weight): 14.997157	0.12894
121	ARGLU1	Degree(Weight): 14.882648	0.13062
122	ADO	Degree(Weight): 14.79543	0.13319
123	DTNB	Degree(Weight): 14.742551	0.1332
124	PRKCDBP	Degree(Weight): 14.456583	0.13535
125	TXNIP	Degree(Weight): 14.289355	0.13561
126	RPS4X	Degree(Weight): 14.091559	0.13862
127	ACTG2	Degree(Weight): 14.024962	0.13907
128	MT1G	Degree(Weight): 13.840109	0.13938
129	CLPB	Degree(Weight): 13.643196	0.14259
130	FAM229A	Degree(Weight): 13.55556	0.14067
131	MXI1	Degree(Weight): 13.549459	0.14167
132	AGBL5	Degree(Weight): 13.348218	0.14396
133	ASRGL1	Degree(Weight): 13.345064	0.14685
134	DLK1	Degree(Weight): 12.964174	0.14869
135	FAM162B	Degree(Weight): 12.905605	0.14856
136	PIWIL4	Degree(Weight): 12.711963	0.14806
137	CDC20	Degree(Weight): 12.703623	0.14715
138	FUS	Degree(Weight): 12.652247	0.14889
139	HOXB7	Degree(Weight): 12.308121	0.14836
140	CKAP2	Degree(Weight): 12.045823	0.15212
141	FOS	Degree(Weight): 12.021998	0.15349
142	B3GNT2	Degree(Weight): 11.914388	0.15479
143	NLRP7	Degree(Weight): 11.848489	0.15385
144	CCDC65	Degree(Weight): 11.800577	0.15649
145	HIST2H2AC	Degree(Weight): 11.790547	0.15718
146	SPARC	Degree(Weight): 11.6286	0.16105
147	CEP55	Degree(Weight): 11.414799	0.15911
148	PIWIL2	Degree(Weight): 11.2709875	0.16026
149	TNFAIP8	Degree(Weight): 11.080722	0.15974
150	SPG20	Degree(Weight): 11.080068	0.16213
151	DLGAP5	Degree(Weight): 10.796473	0.16478
152	SESN3	Degree(Weight): 10.750892	0.16511
153	MTCH1	Degree(Weight): 10.74355	0.16624
154	ID4	Degree(Weight): 10.692899	0.16766
155	FAM46B	Degree(Weight): 10.687411	0.17109
156	PRKAR1B	Degree(Weight): 10.500869	0.16938
157	ESCO2	Degree(Weight): 10.487741	0.17047
158	IFT74	Degree(Weight): 10.46939	0.17228
159	SMC1B	Degree(Weight): 10.468024	0.1717
160	EEF1D	Degree(Weight): 10.45012	0.17451
161	KLF5	Degree(Weight): 10.418682	0.17559
162	RAP2B	Degree(Weight): 10.355104	0.17813
163	MIS18BP1	Degree(Weight): 10.352489	0.17896
164	TMPO-AS1	Degree(Weight): 10.271569	0.17958
165	CAPNS1	Degree(Weight): 10.262657	0.18016
166	ISOC2	Degree(Weight): 10.257241	0.17922
167	HMGA1	Degree(Weight): 10.229305	0.18106
168	NAA20	Degree(Weight): 10.202073	0.18334
169	ANXA11	Degree(Weight): 10.065025	0.18377
170	CMTM6	Degree(Weight): 9.948934	0.18475
171	OAZ3	Degree(Weight): 9.891523	0.18613
172	RPSA	Degree(Weight): 9.759883	0.18673
173	NENF	Degree(Weight): 9.736873	0.18981
174	LMO4	Degree(Weight): 9.685259	0.18856
175	DDIT4	Degree(Weight): 9.63281	0.19059
176	RBBP7	Degree(Weight): 9.629701	0.19207
177	BAIAP2	Degree(Weight): 9.567953	0.19205
178	DBI	Degree(Weight): 9.523442	0.19457
179	LIMS1	Degree(Weight): 9.49529	0.19554
180	TNNT1	Degree(Weight): 9.43944	0.19806
181	FANK1	Degree(Weight): 9.413357	0.19673
182	SFMBT1	Degree(Weight): 9.350134	0.19842
183	TDRD1	Degree(Weight): 9.345503	0.20122
184	KMT2E	Degree(Weight): 9.29668	0.20125
185	IFITM3	Degree(Weight): 9.206661	0.20141
186	YBX3	Degree(Weight): 9.164642	0.20234
187	RRBP1	Degree(Weight): 9.144704	0.20383
188	JUNB	Degree(Weight): 9.134927	0.20462
189	HSP90B1	Degree(Weight): 9.0935955	0.20597
190	CCDC34	Degree(Weight): 9.0259495	0.20625
191	DNAJC12	Degree(Weight): 8.92515	0.20876
192	CITED2	Degree(Weight): 8.921436	0.20945
193	FOXP1	Degree(Weight): 8.920777	0.20701
194	FHL1	Degree(Weight): 8.845224	0.21182
195	TMEM141	Degree(Weight): 8.799257	0.21053
196	C12orf75	Degree(Weight): 8.787824	0.2153
197	GPX1	Degree(Weight): 8.762102	0.2179
198	BTG3	Degree(Weight): 8.743088	0.2146
199	BASP1	Degree(Weight): 8.683136	0.21814
200	GRHPR	Degree(Weight): 8.682375	0.21897
201	GNAI1	Degree(Weight): 8.666244	0.21875
202	GLO1	Degree(Weight): 8.6364565	0.22186
203	SERPINE2	Degree(Weight): 8.621873	0.22259
204	GJA1	Degree(Weight): 8.611328	0.22423
205	DDIT3	Degree(Weight): 8.603182	0.22526
206	FSIP2	Degree(Weight): 8.565436	0.22569
207	GIT1	Degree(Weight): 8.492479	0.22636
208	RAB3B	Degree(Weight): 8.489616	0.22653
209	GPX8	Degree(Weight): 8.480805	0.22837
210	MXD4	Degree(Weight): 8.480524	0.22846
211	MON2	Degree(Weight): 8.438827	0.22942
212	ARL4A	Degree(Weight): 8.374586	0.2307
213	NUCKS1	Degree(Weight): 8.360255	0.23249
214	CCT2	Degree(Weight): 8.315714	0.23481
215	PDE6D	Degree(Weight): 8.238615	0.23257
216	MYL9	Degree(Weight): 8.207728	0.23552
217	MAP3K13	Degree(Weight): 8.116316	0.23498
218	FILIP1L	Degree(Weight): 8.064716	0.23471
219	CPE	Degree(Weight): 8.048721	0.23685
220	ANKRD9	Degree(Weight): 8.040997	0.2393
221	CNRIP1	Degree(Weight): 8.016325	0.24002
222	ATP2B1	Degree(Weight): 8.013023	0.24165
223	CYB5A	Degree(Weight): 7.9961596	0.24438
224	GSTM3	Degree(Weight): 7.9927816	0.24425
225	CCDC102B	Degree(Weight): 7.9806843	0.24409
226	FXYD6	Degree(Weight): 7.970011	0.24774
227	YWHAH	Degree(Weight): 7.957327	0.24917
228	IQUB	Degree(Weight): 7.944624	0.25125
229	TMSB10	Degree(Weight): 7.929955	0.24986
230	TJP1	Degree(Weight): 7.9094305	0.25049
231	PALM3	Degree(Weight): 7.8703303	0.25049
232	PTMS	Degree(Weight): 7.853183	0.25133
233	TCEAL7	Degree(Weight): 7.8508997	0.2542
234	FGF12	Degree(Weight): 7.810373	0.25332
235	SH3BGRL	Degree(Weight): 7.8041496	0.25602
236	TJP3	Degree(Weight): 7.7916675	0.25687
237	LRRFIP1	Degree(Weight): 7.7544994	0.25756
238	SURF2	Degree(Weight): 7.753911	0.2596
239	SLC36A4	Degree(Weight): 7.7384596	0.26131
240	FGF13	Degree(Weight): 7.7209487	0.26181
241	ACTB	Degree(Weight): 7.714156	0.26219
242	CD59	Degree(Weight): 7.6704664	0.2658
243	DEPDC1	Degree(Weight): 7.635312	0.26574
244	CLEC11A	Degree(Weight): 7.629056	0.26407
245	RCN2	Degree(Weight): 7.5986123	0.26759
246	ATRX	Degree(Weight): 7.5843377	0.26744
247	TP53I3	Degree(Weight): 7.58176	0.26985
248	AP3B1	Degree(Weight): 7.5724096	0.26903
249	TTK	Degree(Weight): 7.524061	0.27008
250	TTYH1	Degree(Weight): 7.523675	0.27302
251	GAMT	Degree(Weight): 7.515347	0.27249
252	CTSH	Degree(Weight): 7.5014615	0.2729
253	RGS2	Degree(Weight): 7.441009	0.27277
254	DUSP1	Degree(Weight): 7.4092517	0.278
255	KLHL35	Degree(Weight): 7.395831	0.27698
256	ZFAS1	Degree(Weight): 7.369398	0.27751
257	CENPW	Degree(Weight): 7.350509	0.27882
258	CD81	Degree(Weight): 7.3260365	0.2808
259	DNAJC15	Degree(Weight): 7.3156905	0.27997
260	MAGI1	Degree(Weight): 7.253338	0.28245
261	ARMCX1	Degree(Weight): 7.233247	0.28584
262	ALPL	Degree(Weight): 7.2038364	0.28466
263	MUM1L1	Degree(Weight): 7.1926503	0.28516
264	RDX	Degree(Weight): 7.1830745	0.28971
265	COL1A2	Degree(Weight): 7.1612225	0.28981
266	ALDH2	Degree(Weight): 7.1467595	0.2906
267	PNISR	Degree(Weight): 7.1460886	0.2908
268	TES	Degree(Weight): 7.125622	0.29377
269	CXADR	Degree(Weight): 7.122844	0.29435
270	IFITM2	Degree(Weight): 7.099712	0.2956
271	PTP4A3	Degree(Weight): 7.031537	0.29611
272	LYPLA1	Degree(Weight): 7.0233974	0.29552
273	SYCP3	Degree(Weight): 7.0025334	0.29974
274	RAB32	Degree(Weight): 6.9965234	0.29706
275	FHL2	Degree(Weight): 6.9947424	0.29922
276	GPM6B	Degree(Weight): 6.9631224	0.30122
277	JUN	Degree(Weight): 6.9479275	0.3037
278	DND1	Degree(Weight): 6.9423923	0.30374
279	TUBA1B	Degree(Weight): 6.8577833	0.30557
280	MAPK13	Degree(Weight): 6.8512855	0.30365
281	PFN1	Degree(Weight): 6.8386374	0.30925
282	KRT18	Degree(Weight): 6.794922	0.30695
283	ALDH1A2	Degree(Weight): 6.78353	0.30495
284	OPTN	Degree(Weight): 6.7276835	0.30994
285	B2M	Degree(Weight): 6.7217245	0.31065
286	HES1	Degree(Weight): 6.716914	0.3129
287	C4orf47	Degree(Weight): 6.670287	0.31174
288	SSR3	Degree(Weight): 6.669448	0.3126
289	DPY19L2	Degree(Weight): 6.6684937	0.31495
290	MDH1B	Degree(Weight): 6.65354	0.31689
291	DSCR8	Degree(Weight): 6.6437564	0.3191
292	EPB41	Degree(Weight): 6.6087937	0.31838
293	FAM76B	Degree(Weight): 6.6020107	0.32005
294	TPGS2	Degree(Weight): 6.5992436	0.32303
295	AARD	Degree(Weight): 6.5924144	0.32211
296	RABGAP1L	Degree(Weight): 6.5483484	0.32159
297	TMSB15A	Degree(Weight): 6.4991107	0.32599
298	DSG3	Degree(Weight): 6.4927626	0.32299
299	YBX1	Degree(Weight): 6.49059	0.32813
300	PPP1R15A	Degree(Weight): 6.490309	0.32752
301	OCIAD2	Degree(Weight): 6.4496026	0.32782
302	RAE1	Degree(Weight): 6.432817	0.32967
303	NUDT14	Degree(Weight): 6.414774	0.3311
304	MAGED2	Degree(Weight): 6.340415	0.32752
305	MID1IP1	Degree(Weight): 6.3236575	0.33269
306	ATP1A1	Degree(Weight): 6.2932386	0.3334
307	TSTD1	Degree(Weight): 6.292591	0.33419
308	KIF20B	Degree(Weight): 6.267221	0.33921
309	GLIPR2	Degree(Weight): 6.266463	0.33719
310	DCAF12	Degree(Weight): 6.254836	0.33782
311	TOP2B	Degree(Weight): 6.2045465	0.34276
312	GLUL	Degree(Weight): 6.192384	0.34334
313	FAM127A	Degree(Weight): 6.185746	0.34057
314	TRAP1	Degree(Weight): 6.184599	0.34145
315	SLC43A3	Degree(Weight): 6.1792097	0.34236
316	ZNF282	Degree(Weight): 6.1524453	0.34391
317	TSPAN15	Degree(Weight): 6.128558	0.34577
318	ZNF331	Degree(Weight): 6.1187806	0.34484
319	PLEKHO1	Degree(Weight): 6.1177874	0.34668
320	EID1	Degree(Weight): 6.111105	0.34917
321	PSMG2	Degree(Weight): 6.085001	0.34983
322	CALD1	Degree(Weight): 6.084893	0.34982
323	CD63	Degree(Weight): 6.0811167	0.35088
324	ZCCHC3	Degree(Weight): 6.060853	0.3554
325	MPST	Degree(Weight): 6.059484	0.34891
326	USP11	Degree(Weight): 6.0588226	0.35713
327	CCDC144A	Degree(Weight): 6.0572786	0.35686
328	RPS12	Degree(Weight): 6.0350504	0.35841
329	NUF2	Degree(Weight): 6.0241475	0.3575
330	IER2	Degree(Weight): 6.011438	0.35913
331	RPL7	Degree(Weight): 6.004895	0.36137
332	DCAF4L1	Degree(Weight): 6.001673	0.36223
333	POU5F1	Degree(Weight): 5.942338	0.36452
334	FAM102A	Degree(Weight): 5.8995085	0.36132
335	TNNI3	Degree(Weight): 5.892247	0.36646
336	IFI27L2	Degree(Weight): 5.8850904	0.36487
337	CAST	Degree(Weight): 5.8805447	0.36535
338	IGFBP7	Degree(Weight): 5.876092	0.3677
339	SGK1	Degree(Weight): 5.8694997	0.36742
340	GTF3A	Degree(Weight): 5.833188	0.36979
341	PHLDA1	Degree(Weight): 5.804611	0.37231
342	CENPH	Degree(Weight): 5.780168	0.3711
343	SPEG	Degree(Weight): 5.771831	0.37725
344	CPXM1	Degree(Weight): 5.7700014	0.37791
345	SLC3A2	Degree(Weight): 5.7439346	0.37589
346	TLE1	Degree(Weight): 5.7421155	0.37742
347	MYLIP	Degree(Weight): 5.7260785	0.37839
348	CCDC28B	Degree(Weight): 5.717229	0.37834
349	KIAA0355	Degree(Weight): 5.7109556	0.38027
350	ARHGAP29	Degree(Weight): 5.6992784	0.38003
351	BICC1	Degree(Weight): 5.6722226	0.38475
352	RAC3	Degree(Weight): 5.6139984	0.38341
353	TAGLN2	Degree(Weight): 5.568864	0.38072
354	SNHG9	Degree(Weight): 5.5199213	0.38386
355	C1orf233	Degree(Weight): 5.5176864	0.38577
356	FAM71E1	Degree(Weight): 5.480826	0.38831
357	MYL6	Degree(Weight): 5.4606605	0.3852
358	CBX6	Degree(Weight): 5.4261637	0.3907
359	SERPINH1	Degree(Weight): 5.389297	0.38894
360	APOC1	Degree(Weight): 5.3638268	0.39146
361	CAPG	Degree(Weight): 5.3499804	0.38967
362	ARPC1B	Degree(Weight): 5.3390946	0.39654
363	SMARCA4	Degree(Weight): 5.3320265	0.39698
364	NDN	Degree(Weight): 5.3280106	0.39634
365	MAP3K7CL	Degree(Weight): 5.315504	0.39826
366	COX8C	Degree(Weight): 5.2962365	0.40136
367	CDC25C	Degree(Weight): 5.2730627	0.40219
368	AP1S2	Degree(Weight): 5.2406087	0.40157
369	ZSCAN16-AS1	Degree(Weight): 5.239475	0.40537
370	CTTNBP2	Degree(Weight): 5.237996	0.40514
371	COL6A2	Degree(Weight): 5.232507	0.40367
372	TEX101	Degree(Weight): 5.2200527	0.40593
373	TCEAL8	Degree(Weight): 5.2140737	0.40699
374	ACSL4	Degree(Weight): 5.1917367	0.40663
375	SLBP	Degree(Weight): 5.1599774	0.40775
376	SOX4	Degree(Weight): 5.1544633	0.41238
377	PGRMC1	Degree(Weight): 5.1508927	0.41043
378	MMP9	Degree(Weight): 5.1397614	0.41229
379	GSTK1	Degree(Weight): 5.118065	0.41268
380	DEK	Degree(Weight): 5.11275	0.4142
381	HJURP	Degree(Weight): 5.112014	0.41437
382	GSN	Degree(Weight): 5.040404	0.41751
383	S100B	Degree(Weight): 5.0345807	0.41627
384	HERC2	Degree(Weight): 5.023799	0.41971
385	SERTAD1	Degree(Weight): 4.979484	0.41925
386	LGALS1	Degree(Weight): 4.977102	0.42218
387	CDK1	Degree(Weight): 4.975819	0.42191
388	TOP2A	Degree(Weight): 4.9672976	0.42234
389	CMBL	Degree(Weight): 4.9158044	0.42128
390	NMU	Degree(Weight): 4.897055	0.42289
391	TUBA1A	Degree(Weight): 4.827513	0.42629
392	HOXD8	Degree(Weight): 4.79339	0.42587
393	MEIOB	Degree(Weight): 4.7434964	0.42781
394	ZRANB1	Degree(Weight): 4.742394	0.43056
395	IL32	Degree(Weight): 4.7377234	0.43322
396	KIF14	Degree(Weight): 4.7360315	0.43287
397	GUK1	Degree(Weight): 4.7250185	0.43448
398	WBP5	Degree(Weight): 4.7210164	0.43258
399	ID2	Degree(Weight): 4.7195916	0.43587
400	RBP1	Degree(Weight): 4.6759615	0.43426
401	SAT1	Degree(Weight): 4.6616435	0.43914
402	LY6E	Degree(Weight): 4.643677	0.43876
403	HSPA2	Degree(Weight): 4.6422405	0.44139
404	USP1	Degree(Weight): 4.62778	0.4408
405	DDX4	Degree(Weight): 4.6098337	0.44026
406	KDM2A	Degree(Weight): 4.588317	0.44402
407	TMX4	Degree(Weight): 4.5756364	0.44026
408	CCDC85B	Degree(Weight): 4.575115	0.44348
409	IGF2BP2	Degree(Weight): 4.563411	0.44465
410	EID3	Degree(Weight): 4.5619826	0.44478
411	CDT1	Degree(Weight): 4.561891	0.44886
412	TNFAIP8L1	Degree(Weight): 4.505856	0.44798
413	GPCPD1	Degree(Weight): 4.49458	0.45119
414	FAAH	Degree(Weight): 4.4773035	0.44893
415	RPS27L	Degree(Weight): 4.416161	0.45164
416	ERICH2	Degree(Weight): 4.3997583	0.45349
417	SERPINB1	Degree(Weight): 4.3982415	0.45411
418	NRIP3	Degree(Weight): 4.394837	0.45566
419	ST3GAL4	Degree(Weight): 4.3910556	0.4577
420	ITPA	Degree(Weight): 4.3904266	0.45804
421	ZFP36	Degree(Weight): 4.379602	0.45962
422	SSRP1	Degree(Weight): 4.3675365	0.46083
423	HP1BP3	Degree(Weight): 4.3647366	0.45821
424	FABP3	Degree(Weight): 4.3506355	0.45949
425	SLC8B1	Degree(Weight): 4.315897	0.46243
426	PRKAR2B	Degree(Weight): 4.303214	0.46229
427	MIXL1	Degree(Weight): 4.2877917	0.46284
428	SMARCA1	Degree(Weight): 4.2285085	0.4666
429	RGS14	Degree(Weight): 4.2261453	0.46774
430	SLC12A2	Degree(Weight): 4.2120023	0.46907
431	FN1	Degree(Weight): 4.2068224	0.47045
432	PPP1R14A	Degree(Weight): 4.180232	0.47027
433	TSPAN13	Degree(Weight): 4.1801195	0.47235
434	TUBA1C	Degree(Weight): 4.1777616	0.47479
435	PDCD5	Degree(Weight): 4.1534514	0.47485
436	SNUPN	Degree(Weight): 4.0964537	0.47726
437	ZFAND5	Degree(Weight): 4.096167	0.47363
438	CXCL12	Degree(Weight): 4.0941167	0.47863
439	KIF15	Degree(Weight): 4.047051	0.47744
440	SVIL	Degree(Weight): 4.039931	0.47737
441	ZWINT	Degree(Weight): 4.032323	0.47922
442	G6PD	Degree(Weight): 4.0301995	0.48012
443	LMO2	Degree(Weight): 4.0166583	0.48201
444	TRMT10A	Degree(Weight): 4.0042863	0.48282
445	IGFBP2	Degree(Weight): 3.909178	0.4871
446	GNG11	Degree(Weight): 3.9038591	0.48325
447	DUSP22	Degree(Weight): 3.8999584	0.4879
448	DPEP3	Degree(Weight): 3.8750372	0.48662
449	TCF4	Degree(Weight): 3.8328986	0.48879
450	GMFG	Degree(Weight): 3.7506626	0.49104
451	KLF2	Degree(Weight): 3.7338588	0.48891
452	EMP3	Degree(Weight): 3.7272136	0.49152
453	CTSV	Degree(Weight): 3.7067373	0.49371
454	ELAVL2	Degree(Weight): 3.6995187	0.4955
455	PIK3R3	Degree(Weight): 3.6935737	0.49779
456	DNAI1	Degree(Weight): 3.6906047	0.4989
457	FNDC3B	Degree(Weight): 3.6791344	0.4983
458	FSTL1	Degree(Weight): 3.659921	0.50108
459	BCAM	Degree(Weight): 3.658367	0.49828
460	IFI16	Degree(Weight): 3.6496973	0.50062
461	GUCY1B3	Degree(Weight): 3.573807	0.50393
462	ATP5I	Degree(Weight): 3.5638006	0.50495
463	NARF	Degree(Weight): 3.542247	0.50522
464	FAM216A	Degree(Weight): 3.5324283	0.50419
465	NGFRAP1	Degree(Weight): 3.5323732	0.50729
466	CENPK	Degree(Weight): 3.5291648	0.50681
467	CDK17	Degree(Weight): 3.508381	0.50909
468	CCNY	Degree(Weight): 3.4932299	0.50791
469	ZCCHC9	Degree(Weight): 3.4762504	0.50991
470	HIST1H2AA	Degree(Weight): 3.4722898	0.50993
471	GADD45B	Degree(Weight): 3.4685004	0.51114
472	SLC25A39	Degree(Weight): 3.4380662	0.51574
473	ZFP36L2	Degree(Weight): 3.404205	0.51334
474	DSTN	Degree(Weight): 3.3996859	0.51744
475	PLAC8	Degree(Weight): 3.3954084	0.51943
476	PRIM1	Degree(Weight): 3.394804	0.52179
477	HIST1H2BG	Degree(Weight): 3.3227227	0.51778
478	SOX6	Degree(Weight): 3.3150918	0.51809
479	GSTP1	Degree(Weight): 3.2969184	0.5231
480	SRP19	Degree(Weight): 3.2905214	0.52514
481	SPATS2L	Degree(Weight): 3.266745	0.52251
482	SPAG1	Degree(Weight): 3.2621222	0.52586
483	ENPP2	Degree(Weight): 3.2337837	0.52835
484	TP53INP2	Degree(Weight): 3.227014	0.52617
485	GARS	Degree(Weight): 3.2102509	0.52656
486	CCDC152	Degree(Weight): 3.2068202	0.52658
487	COL3A1	Degree(Weight): 3.202162	0.53089
488	MGST3	Degree(Weight): 3.1954877	0.52934
489	PRR11	Degree(Weight): 3.1564977	0.53155
490	NES	Degree(Weight): 3.1525536	0.53311
491	ZC3H7A	Degree(Weight): 3.140981	0.53451
492	TUBB2B	Degree(Weight): 3.1156566	0.534
493	S100A16	Degree(Weight): 3.077661	0.53719
494	HILPDA	Degree(Weight): 3.0765743	0.53709
495	NR2F2	Degree(Weight): 3.038691	0.53958
496	GCA	Degree(Weight): 3.027882	0.54106
497	BEX1	Degree(Weight): 3.0152326	0.54065
498	IER5	Degree(Weight): 3.005763	0.54177
499	DCN	Degree(Weight): 3.0024722	0.5422
500	SERPINA5	Degree(Weight): 2.9853566	0.54453
501	PSMD2	Degree(Weight): 2.9707844	0.54512
502	LIX1L	Degree(Weight): 2.9688215	0.54495
503	RABGAP1	Degree(Weight): 2.960582	0.54798
504	TMSB4X	Degree(Weight): 2.9370792	0.55109
505	BIN2	Degree(Weight): 2.9168098	0.54996
506	REXO4	Degree(Weight): 2.913612	0.55366
507	BST2	Degree(Weight): 2.9121785	0.55218
508	APOA1	Degree(Weight): 2.912023	0.55277
509	NOC4L	Degree(Weight): 2.88865	0.55388
510	JUND	Degree(Weight): 2.8590248	0.55644
511	CLCN3	Degree(Weight): 2.838262	0.55533
512	PHLDA2	Degree(Weight): 2.8322117	0.55698
513	DCBLD2	Degree(Weight): 2.7965982	0.55745
514	FCGRT	Degree(Weight): 2.776971	0.56174
515	STAT6	Degree(Weight): 2.7638288	0.56077
516	NUSAP1	Degree(Weight): 2.7510035	0.5592
517	ANKLE2	Degree(Weight): 2.7505832	0.56264
518	FAM179B	Degree(Weight): 2.7449996	0.56471
519	DIRAS3	Degree(Weight): 2.7359607	0.5664
520	PEBP1	Degree(Weight): 2.7352054	0.56408
521	FBLN1	Degree(Weight): 2.7201064	0.56694
522	NNAT	Degree(Weight): 2.7193263	0.56694
523	EGR1	Degree(Weight): 2.7101018	0.56562
524	TM4SF1	Degree(Weight): 2.7007403	0.57102
525	ANGPTL4	Degree(Weight): 2.6741755	0.57223
526	HMGN5	Degree(Weight): 2.6694615	0.57177
527	POLRMT	Degree(Weight): 2.6667643	0.57619
528	H1FX	Degree(Weight): 2.6455586	0.57691
529	THRA	Degree(Weight): 2.636484	0.57554
530	BUB1	Degree(Weight): 2.6161647	0.57669
531	TACC3	Degree(Weight): 2.5755064	0.57856
532	DCAF4L2	Degree(Weight): 2.563116	0.57935
533	SGOL2	Degree(Weight): 2.5567122	0.58318
534	TTC8	Degree(Weight): 2.5022345	0.5833
535	JARID2	Degree(Weight): 2.500357	0.58484
536	CLDN5	Degree(Weight): 2.495972	0.58383
537	ERI1	Degree(Weight): 2.482612	0.5836
538	DAZL	Degree(Weight): 2.4816794	0.58716
539	CEBPA	Degree(Weight): 2.4603534	0.58754
540	SNX10	Degree(Weight): 2.4352286	0.58611
541	SERPING1	Degree(Weight): 2.4347882	0.5906
542	FAM114A1	Degree(Weight): 2.4336638	0.58824
543	ZFP36L1	Degree(Weight): 2.4262161	0.59103
544	IGFBP4	Degree(Weight): 2.3973718	0.5919
545	POMC	Degree(Weight): 2.386334	0.59528
546	TIMP1	Degree(Weight): 2.3354619	0.59306
547	SMS	Degree(Weight): 2.3338764	0.59527
548	C7	Degree(Weight): 2.333838	0.59736
549	CKS1B	Degree(Weight): 2.3293817	0.59995
550	TAF9	Degree(Weight): 2.3275936	0.59829
551	TPM1	Degree(Weight): 2.3222182	0.60274
552	BTG1	Degree(Weight): 2.3116877	0.59953
553	DPM3	Degree(Weight): 2.304874	0.60182
554	ANXA2	Degree(Weight): 2.3033912	0.60397
555	ESAM	Degree(Weight): 2.2907143	0.6043
556	HLA-E	Degree(Weight): 2.2880092	0.60512
557	PASD1	Degree(Weight): 2.2694724	0.60727
558	CD9	Degree(Weight): 2.2535036	0.60978
559	ANXA3	Degree(Weight): 2.207939	0.60839
560	TUBB	Degree(Weight): 2.1347194	0.609
561	FBLN5	Degree(Weight): 2.130985	0.61268
562	LGALS3	Degree(Weight): 2.1222112	0.61127
563	TM7SF2	Degree(Weight): 2.1200929	0.61393
564	TRIM71	Degree(Weight): 2.109352	0.61273
565	VGLL4	Degree(Weight): 2.1034207	0.61825
566	MEIS1	Degree(Weight): 2.0922477	0.61696
567	SFRP1	Degree(Weight): 2.0669448	0.61686
568	2022-09-09	Degree(Weight): 2.0412636	0.62065
569	C5orf47	Degree(Weight): 2.0309534	0.62065
570	SMC2	Degree(Weight): 2.012018	0.62214
571	SLC2A3	Degree(Weight): 2.0026975	0.62108
572	PRAF2	Degree(Weight): 2.0008202	0.62221
573	PPP3CA	Degree(Weight): 1.9997218	0.62516
574	NOSTRIN	Degree(Weight): 1.9888834	0.62355
575	RALGAPB	Degree(Weight): 1.9819286	0.62899
576	FAM122B	Degree(Weight): 1.9804323	0.62929
577	H2AFZ	Degree(Weight): 1.9589179	0.62941
578	LBH	Degree(Weight): 1.9463819	0.63048
579	WNK1	Degree(Weight): 1.9444951	0.62854
580	ITM2A	Degree(Weight): 1.9263725	0.63159
581	SIL1	Degree(Weight): 1.8870124	0.63505
582	RNASE1	Degree(Weight): 1.876748	0.63557
583	FAM200B	Degree(Weight): 1.8722948	0.63537
584	SOD2	Degree(Weight): 1.871805	0.63626
585	CHML	Degree(Weight): 1.8609034	0.63658
586	SERPINF1	Degree(Weight): 1.8600119	0.63715
587	NDUFA3	Degree(Weight): 1.839608	0.63958
588	SYCP2	Degree(Weight): 1.8390113	0.64169
589	GSTA1	Degree(Weight): 1.8362541	0.64082
590	P4HA1	Degree(Weight): 1.8289576	0.64188
591	TRIB2	Degree(Weight): 1.8257284	0.64285
592	CPNE8	Degree(Weight): 1.7922323	0.64406
593	NANOS3	Degree(Weight): 1.791812	0.6476
594	PPP1R1A	Degree(Weight): 1.7666245	0.64431
595	BRCA2	Degree(Weight): 1.7582303	0.64746
596	MFAP2	Degree(Weight): 1.7537493	0.64984
597	YEATS4	Degree(Weight): 1.7518594	0.64919
598	HLTF	Degree(Weight): 1.7506025	0.65179
599	ABRACL	Degree(Weight): 1.7479465	0.65221
600	RAMP2	Degree(Weight): 1.7450532	0.6547
601	RASIP1	Degree(Weight): 1.7230651	0.65535
602	IFI27	Degree(Weight): 1.7217959	0.65548
603	TPX2	Degree(Weight): 1.7141212	0.65753
604	KIT	Degree(Weight): 1.7045501	0.65757
605	MBP	Degree(Weight): 1.698976	0.65859
606	DHRS7	Degree(Weight): 1.6973811	0.66334
607	CTNNB1	Degree(Weight): 1.6948673	0.65835
608	KIFC1	Degree(Weight): 1.6761235	0.66274
609	BCL9	Degree(Weight): 1.6736116	0.66438
610	EFNA1	Degree(Weight): 1.6724114	0.66507
611	MYO10	Degree(Weight): 1.644019	0.66314
612	HBA2	Degree(Weight): 1.6385741	0.66644
613	RASGEF1A	Degree(Weight): 1.6317571	0.66854
614	TSHZ2	Degree(Weight): 1.6291351	0.66678
615	WIPF3	Degree(Weight): 1.6075014	0.66903
616	DPPA2	Degree(Weight): 1.59293	0.67144
617	NFIA	Degree(Weight): 1.5858694	0.67421
618	MIS18A	Degree(Weight): 1.5814549	0.67216
619	ID1	Degree(Weight): 1.5741285	0.67779
620	ISG15	Degree(Weight): 1.5693285	0.67551
621	CKS2	Degree(Weight): 1.5669034	0.67645
622	ASZ1	Degree(Weight): 1.5511878	0.67507
623	MXRA7	Degree(Weight): 1.5403227	0.67581
624	A2M	Degree(Weight): 1.5162673	0.68025
625	SMIM4	Degree(Weight): 1.5121987	0.68061
626	HLA-A	Degree(Weight): 1.4878248	0.68198
627	CCNO	Degree(Weight): 1.4805077	0.68342
628	NAE1	Degree(Weight): 1.4797838	0.67979
629	SMARCC2	Degree(Weight): 1.4586039	0.68507
630	LUZP4	Degree(Weight): 1.4456788	0.68635
631	S100A10	Degree(Weight): 1.4443963	0.68928
632	UCP2	Degree(Weight): 1.443281	0.68918
633	TPM2	Degree(Weight): 1.4337103	0.69325
634	SLC9A3R2	Degree(Weight): 1.4052968	0.69317
635	BTG2	Degree(Weight): 1.4041911	0.68986
636	SPC25	Degree(Weight): 1.379885	0.69377
637	TMCO1	Degree(Weight): 1.3740036	0.69257
638	TCF3	Degree(Weight): 1.370615	0.69317
639	NR4A1	Degree(Weight): 1.3330535	0.69752
640	CTGF	Degree(Weight): 1.3290238	0.69711
641	STAT1	Degree(Weight): 1.3276592	0.6981
642	CRIP2	Degree(Weight): 1.3136141	0.69793
643	ARRDC3	Degree(Weight): 1.3118273	0.70144
644	PAGE5	Degree(Weight): 1.3063904	0.70342
645	FRMD4B	Degree(Weight): 1.300075	0.70039
646	COPE	Degree(Weight): 1.295374	0.70645
647	MAD2L1	Degree(Weight): 1.2907022	0.70328
648	MCL1	Degree(Weight): 1.2903296	0.70833
649	SMC3	Degree(Weight): 1.2901568	0.70865
650	TSPYL5	Degree(Weight): 1.2654792	0.70875
651	PSRC1	Degree(Weight): 1.2600303	0.70841
652	GPX3	Degree(Weight): 1.2588456	0.70676
653	MT1F	Degree(Weight): 1.2557677	0.7101
654	MMP11	Degree(Weight): 1.2475884	0.71061
655	JAM2	Degree(Weight): 1.2438608	0.71574
656	C1orf146	Degree(Weight): 1.2438422	0.7165
657	PRDX2	Degree(Weight): 1.2370847	0.71875
658	COL6A1	Degree(Weight): 1.2181097	0.71885
659	CTHRC1	Degree(Weight): 1.2155955	0.71833
660	IL11RA	Degree(Weight): 1.1938747	0.71867
661	GPSM3	Degree(Weight): 1.1760539	0.7207
662	GYG1	Degree(Weight): 1.1708238	0.722
663	APPL2	Degree(Weight): 1.156611	0.7245
664	HIST1H4C	Degree(Weight): 1.1551253	0.72145
665	CNN3	Degree(Weight): 1.1532886	0.72331
666	HLA-C	Degree(Weight): 1.1453547	0.72676
667	ANKRD31	Degree(Weight): 1.1435883	0.72725
668	WBSCR22	Degree(Weight): 1.1384408	0.72874
669	TPTE	Degree(Weight): 1.1358213	0.73096
670	ADA	Degree(Weight): 1.1188433	0.72924
671	BGN	Degree(Weight): 1.096356	0.72792
672	LIMD2	Degree(Weight): 1.0868387	0.73198
673	FAM13A	Degree(Weight): 1.0783712	0.73318
674	RHBDF2	Degree(Weight): 1.069844	0.73317
675	RBM46	Degree(Weight): 1.0586026	0.73288
676	SYNGR1	Degree(Weight): 1.0556521	0.73542
677	ZYX	Degree(Weight): 1.026129	0.73844
678	EIF5	Degree(Weight): 1.0165578	0.73877
679	PTRF	Degree(Weight): 1.0150083	0.73781
680	EMP2	Degree(Weight): 1.0144014	0.7394
681	CCT5	Degree(Weight): 1.0067002	0.7399
682	PRSS23	Degree(Weight): 1.0058857	0.7443
683	PSME1	Degree(Weight): 1.0048282	0.74628
684	PAG1	Degree(Weight): 1.0031289	0.74545
685	HIST1H2BJ	Degree(Weight): 0.9976061	0.74609
686	DNAJB1	Degree(Weight): 0.99539685	0.74745
687	SMC4	Degree(Weight): 0.9946759	0.74721
688	CALCRL	Degree(Weight): 0.98893917	0.75237
689	HLA-B	Degree(Weight): 0.9651722	0.74939
690	VRK1	Degree(Weight): 0.94905454	0.75402
691	SRP9	Degree(Weight): 0.94782424	0.752
692	PLA2G16	Degree(Weight): 0.944712	0.75119
693	PXDN	Degree(Weight): 0.94179314	0.75392
694	IGFBP5	Degree(Weight): 0.9297006	0.75836
695	MAGEB2	Degree(Weight): 0.9251056	0.7588
696	HSPA5	Degree(Weight): 0.91968113	0.75736
697	IER3	Degree(Weight): 0.901705	0.7584
698	GCNT2	Degree(Weight): 0.8989573	0.7591
699	LRRC58	Degree(Weight): 0.8923777	0.76227
700	MYADM	Degree(Weight): 0.8787321	0.7632
701	ATF7IP2	Degree(Weight): 0.87392867	0.76346
702	PLCB2	Degree(Weight): 0.8716395	0.76577
703	DNMT3A	Degree(Weight): 0.8694746	0.76342
704	FSCN1	Degree(Weight): 0.8496189	0.76599
705	TM4SF18	Degree(Weight): 0.84376705	0.7681
706	TIMP3	Degree(Weight): 0.828245	0.76872
707	TMEM99	Degree(Weight): 0.8276128	0.77018
708	EHD4	Degree(Weight): 0.82627976	0.77222
709	PPM1K	Degree(Weight): 0.8120888	0.7723
710	LPGAT1	Degree(Weight): 0.8010439	0.77381
711	C4orf48	Degree(Weight): 0.7939747	0.77489
712	HENMT1	Degree(Weight): 0.7860393	0.77475
713	IFI27L1	Degree(Weight): 0.7834018	0.77487
714	GPC1	Degree(Weight): 0.78319347	0.77776
715	ETS2	Degree(Weight): 0.7772133	0.77955
716	FDXR	Degree(Weight): 0.7733969	0.77965
717	TMEM88	Degree(Weight): 0.7637999	0.78048
718	PBX1	Degree(Weight): 0.7325545	0.77975
719	VAMP5	Degree(Weight): 0.73170435	0.78289
720	C8orf33	Degree(Weight): 0.72184056	0.78541
721	PEG3	Degree(Weight): 0.7086458	0.78637
722	NAALAD2	Degree(Weight): 0.70815605	0.78647
723	ARL6IP1	Degree(Weight): 0.7077359	0.78519
724	WFDC2	Degree(Weight): 0.6866604	0.7901
725	PDIA6	Degree(Weight): 0.6828346	0.78923
726	BIRC5	Degree(Weight): 0.66787356	0.79181
727	CPNE3	Degree(Weight): 0.6678668	0.79266
728	SMIM1	Degree(Weight): 0.6648424	0.79676
729	KIF23	Degree(Weight): 0.66160804	0.79339
730	TM6SF1	Degree(Weight): 0.65568954	0.79645
731	ZFHX4	Degree(Weight): 0.6546011	0.79407
732	KCNQ1OT1	Degree(Weight): 0.64970845	0.79864
733	PAFAH1B3	Degree(Weight): 0.64968497	0.79674
734	SOX17	Degree(Weight): 0.64734745	0.79933
735	NCAM1	Degree(Weight): 0.6466006	0.79826
736	KANK3	Degree(Weight): 0.6385234	0.80114
737	AFAP1L1	Degree(Weight): 0.6375275	0.80269
738	PHF19	Degree(Weight): 0.6321565	0.80344
739	NDRG2	Degree(Weight): 0.6291734	0.80408
740	RAD9B	Degree(Weight): 0.6173214	0.80722
741	FXYD5	Degree(Weight): 0.61480725	0.80766
742	MTURN	Degree(Weight): 0.6127738	0.80645
743	SCD	Degree(Weight): 0.61209255	0.80684
744	CKB	Degree(Weight): 0.605432	0.81069
745	RAD51AP1	Degree(Weight): 0.60390085	0.80986
746	SEPP1	Degree(Weight): 0.59826976	0.81207
747	GATM	Degree(Weight): 0.58858734	0.81441
748	LSM4	Degree(Weight): 0.5861679	0.81656
749	CLU	Degree(Weight): 0.58075416	0.81693
750	CASC5	Degree(Weight): 0.58000344	0.81557
751	TDRD9	Degree(Weight): 0.55314666	0.81886
752	CLIC1	Degree(Weight): 0.55082446	0.81866
753	MAP7D2	Degree(Weight): 0.5450193	0.82032
754	TMEM97	Degree(Weight): 0.5450183	0.82255
755	PRDM1	Degree(Weight): 0.5422213	0.82561
756	EZH2	Degree(Weight): 0.53928244	0.82385
757	UTF1	Degree(Weight): 0.53881055	0.82344
758	NCAPH	Degree(Weight): 0.5369153	0.82584
759	MARCKS	Degree(Weight): 0.533324	0.82706
760	BTNL9	Degree(Weight): 0.52969134	0.82772
761	BAMBI	Degree(Weight): 0.5172122	0.83153
762	FAM83D	Degree(Weight): 0.51605934	0.83106
763	BMP4	Degree(Weight): 0.5087711	0.83007
764	LPAR6	Degree(Weight): 0.5054843	0.83204
765	AEBP1	Degree(Weight): 0.48345548	0.83285
766	CCND1	Degree(Weight): 0.4720253	0.83598
767	MND1	Degree(Weight): 0.46253952	0.83521
768	RGS10	Degree(Weight): 0.45984656	0.83498
769	APPL1	Degree(Weight): 0.45327055	0.83793
770	DZIP3	Degree(Weight): 0.4322263	0.84006
771	GATA4	Degree(Weight): 0.41238236	0.83996
772	HBA1	Degree(Weight): 0.40597376	0.84055
773	UBE2C	Degree(Weight): 0.39469942	0.84235
774	PRDX6	Degree(Weight): 0.39288205	0.84382
775	NUDT11	Degree(Weight): 0.3910326	0.84396
776	MYL6B	Degree(Weight): 0.39098004	0.84569
777	REEP6	Degree(Weight): 0.38573703	0.84413
778	CLSPN	Degree(Weight): 0.38114026	0.84483
779	PCOLCE2	Degree(Weight): 0.37489292	0.84834
780	PTBP2	Degree(Weight): 0.3726894	0.85055
781	TMEM37	Degree(Weight): 0.36912143	0.84978
782	RAD51	Degree(Weight): 0.36485258	0.85039
783	BPGM	Degree(Weight): 0.3566926	0.8532
784	TAGLN	Degree(Weight): 0.35168204	0.85437
785	IFNGR1	Degree(Weight): 0.35016093	0.85518
786	CMTM7	Degree(Weight): 0.34598172	0.85435
787	MYEF2	Degree(Weight): 0.34313148	0.85846
788	SUGP2	Degree(Weight): 0.33868515	0.85837
789	HPRT1	Degree(Weight): 0.3320239	0.86131
790	NUDT10	Degree(Weight): 0.33070716	0.86017
791	STK31	Degree(Weight): 0.32730788	0.85968
792	SQLE	Degree(Weight): 0.32300985	0.86373
793	PMAIP1	Degree(Weight): 0.318961	0.86385
794	OLFM1	Degree(Weight): 0.3118893	0.8655
795	ZCWPW1	Degree(Weight): 0.30358896	0.86652
796	SAMD11	Degree(Weight): 0.30142945	0.86657
797	PDCD4	Degree(Weight): 0.2966053	0.8686
798	OIP5	Degree(Weight): 0.2932917	0.8696
799	C1orf198	Degree(Weight): 0.27757728	0.87116
800	UTY	Degree(Weight): 0.27499786	0.87143
801	DDX43	Degree(Weight): 0.27336475	0.87095
802	LDB2	Degree(Weight): 0.27328113	0.87316
803	SMTN	Degree(Weight): 0.26793018	0.87409
804	ELF1	Degree(Weight): 0.25802952	0.87719
805	BEX2	Degree(Weight): 0.25738823	0.8756
806	ZBTB20	Degree(Weight): 0.25591794	0.87807
807	DMC1	Degree(Weight): 0.25547802	0.87986
808	VEZF1	Degree(Weight): 0.23743269	0.88104
809	DMRT1	Degree(Weight): 0.23562574	0.88239
810	ATP1B1	Degree(Weight): 0.22890759	0.88184
811	UBA2	Degree(Weight): 0.22798301	0.88368
812	DHFR	Degree(Weight): 0.22391175	0.88299
813	CETN3	Degree(Weight): 0.22316827	0.88734
814	C21orf58	Degree(Weight): 0.2181067	0.8864
815	IMPA2	Degree(Weight): 0.21653967	0.88834
816	ECH1	Degree(Weight): 0.20640206	0.88945
817	PLK2	Degree(Weight): 0.2054255	0.89055
818	CDH5	Degree(Weight): 0.20161864	0.88996
819	VCL	Degree(Weight): 0.19868977	0.89112
820	PARP1	Degree(Weight): 0.19549799	0.89311
821	HMGB2	Degree(Weight): 0.19357729	0.89474
822	ASPM	Degree(Weight): 0.1884037	0.89557
823	ADAM15	Degree(Weight): 0.18627867	0.89528
824	FBXW7	Degree(Weight): 0.1855122	0.89911
825	TSC22D3	Degree(Weight): 0.18500365	0.89936
826	STMN1	Degree(Weight): 0.18268064	0.89897
827	HERPUD1	Degree(Weight): 0.18102816	0.90128
828	EFNB2	Degree(Weight): 0.17569397	0.90405
829	FAM150B	Degree(Weight): 0.1751848	0.90285
830	WDR45	Degree(Weight): 0.1652511	0.90392
831	CDCA7L	Degree(Weight): 0.16342078	0.90519
832	CMYA5	Degree(Weight): 0.16080394	0.90564
833	NFIC	Degree(Weight): 0.15903737	0.90652
834	PRSS21	Degree(Weight): 0.1451011	0.90885
835	RAB3IP	Degree(Weight): 0.14406306	0.9097
836	FAM105A	Degree(Weight): 0.1438987	0.91078
837	NCOR2	Degree(Weight): 0.13349622	0.91178
838	OXT	Degree(Weight): 0.13147555	0.91583
839	CNTRL	Degree(Weight): 0.12981434	0.91488
840	SNHG8	Degree(Weight): 0.12917851	0.91516
841	ABHD12	Degree(Weight): 0.12584203	0.91679
842	PCSK1N	Degree(Weight): 0.118363015	0.91667
843	DPH7	Degree(Weight): 0.117475204	0.91758
844	GSTA4	Degree(Weight): 0.116789654	0.91959
845	CKLF	Degree(Weight): 0.11676473	0.92117
846	CCDC88A	Degree(Weight): 0.11563103	0.91996
847	PRAME	Degree(Weight): 0.11459006	0.9218
848	TSPAN7	Degree(Weight): 0.108717665	0.92296
849	SYNE2	Degree(Weight): 0.107584335	0.92588
850	TANC2	Degree(Weight): 0.1003918	0.92691
851	INCA1	Degree(Weight): 0.09976126	0.92736
852	PHGDH	Degree(Weight): 0.09514835	0.92899
853	HIST1H1A	Degree(Weight): 0.09229432	0.92936
854	MGST2	Degree(Weight): 0.089540474	0.9301
855	CADM1	Degree(Weight): 0.08581278	0.93258
856	PRNP	Degree(Weight): 0.0831357	0.93186
857	PDGFB	Degree(Weight): 0.07706303	0.93333
858	DNAJB6	Degree(Weight): 0.07681829	0.93565
859	RBBP8	Degree(Weight): 0.07654866	0.93504
860	C10orf10	Degree(Weight): 0.076299086	0.93709
861	YY2	Degree(Weight): 0.07377118	0.93792
862	CCP110	Degree(Weight): 0.07248928	0.93856
863	CCNE2	Degree(Weight): 0.071568094	0.93919
864	TCL1A	Degree(Weight): 0.070749305	0.9414
865	LEPR	Degree(Weight): 0.07043652	0.94206
866	STK17B	Degree(Weight): 0.070349425	0.94369
867	HMGCS1	Degree(Weight): 0.06951895	0.94446
868	PRC1	Degree(Weight): 0.068432234	0.94617
869	NEDD9	Degree(Weight): 0.06476863	0.94678
870	BEX4	Degree(Weight): 0.06387116	0.94847
871	SH3BGRL3	Degree(Weight): 0.056418855	0.94831
872	MAGED1	Degree(Weight): 0.05196891	0.94964
873	ENTPD1	Degree(Weight): 0.049700756	0.95165
874	SLC25A4	Degree(Weight): 0.049362767	0.95334
875	TSPYL2	Degree(Weight): 0.049163286	0.95266
876	ETS1	Degree(Weight): 0.049030382	0.95411
877	SAT2	Degree(Weight): 0.047183484	0.9554
878	CDH2	Degree(Weight): 0.046341486	0.95794
879	PRCP	Degree(Weight): 0.046077926	0.95657
880	RNF138	Degree(Weight): 0.045735214	0.95848
881	HSPA4	Degree(Weight): 0.044965368	0.95943
882	AK5	Degree(Weight): 0.04436578	0.96049
883	MCM10	Degree(Weight): 0.04436105	0.96214
884	REEP1	Degree(Weight): 0.044202715	0.96261
885	MYBL2	Degree(Weight): 0.044089764	0.96346
886	CSRP1	Degree(Weight): 0.042881295	0.96486
887	ESF1	Degree(Weight): 0.042813826	0.96732
888	HERC5	Degree(Weight): 0.042260468	0.96682
889	RIOK1	Degree(Weight): 0.041985545	0.9686
890	PIK3R1	Degree(Weight): 0.041857403	0.96959
891	CDC6	Degree(Weight): 0.04152171	0.97052
892	CTSB	Degree(Weight): 0.04097111	0.97194
893	SDC2	Degree(Weight): 0.031232847	0.97301
894	SNHG7	Degree(Weight): 0.028185142	0.97367
895	CENPN	Degree(Weight): 0.026558708	0.97473
896	C1QBP	Degree(Weight): 0.025844628	0.97607
897	LIN7B	Degree(Weight): 0.024727749	0.97621
898	FKBP4	Degree(Weight): 0.022836173	0.97818
899	HDAC7	Degree(Weight): 0.022530071	0.97925
900	FABP5	Degree(Weight): 0.022525439	0.98026
901	FAM212A	Degree(Weight): 0.022405483	0.98065
902	PLAUR	Degree(Weight): 0.022247601	0.98258
903	IFI6	Degree(Weight): 0.02221733	0.98334
904	SPINT2	Degree(Weight): 0.022139413	0.98508
905	CD74	Degree(Weight): 0.022134429	0.98582
906	HEXIM1	Degree(Weight): 0.021988833	0.98705
907	FKBP1A	Degree(Weight): 0.021909367	0.98839
908	HOXB2	Degree(Weight): 0.021736942	0.98901
909	KIAA0101	Degree(Weight): 0.02167062	0.99007
910	CDCA3	Degree(Weight): 0.021581383	0.99144
911	LRRN3	Degree(Weight): 0.021470346	0.9922
912	TMEM204	Degree(Weight): 0.02146094	0.99311
913	PSIP1	Degree(Weight): 0.021375526	0.99403
914	CHPF	Degree(Weight): 0.02129574	0.99578
915	PDPN	Degree(Weight): 0.020536486	0.99675
916	SYCE1	Degree(Weight): 0.020358874	0.99765
917	MBNL3	Degree(Weight): 0.020213705	0.99896
918	FAM198B	Degree(Weight): 0.020166311	1
