# Supplementary material for: The construction of a testis transcriptional cell atlas from embryo to adult reveals various somatic cells and their molecular roles
Source: J Transl Med. 2023 Nov 27;21:859. doi: 10.1186/s12967-023-04722-2 (PMC10680190; doi:10.1186/s12967-023-04722-2)
Supplement: Supplementary file 4 — Additional file 4: Paracrine cell-cell communication among all cell types in scRNA-seq profiles [file 12967_2023_4722_MOESM4_ESM.txt]

Additional file 4: Paracrine cell-cell communication among all cell types in scRNA-seq profiles 
$`cluster 1-cluster 4`
    cluster 1 cluster 4 interaction type   LRscore
223       B2M      CD1A        paracrine 0.5458447

$`cluster 1-cluster 5`
     cluster 1 cluster 5 interaction type   LRscore
411      CALM2      GRM5        paracrine 0.6899502
379      CALM1      GRM5        paracrine 0.6190222
432      CALM3      GRM5        paracrine 0.5511581
1852     INSL3     RXFP2        paracrine 0.5346906
423      CALM2    SCN10A        paracrine 0.5253574

$`cluster 1-cluster 6`
    cluster 1 cluster 6 interaction type   LRscore
411     CALM2      GRM5        paracrine 0.8230683
379     CALM1      GRM5        paracrine 0.7725539
432     CALM3      GRM5        paracrine 0.7196527
177       APP      FPR2        paracrine 0.6836494

$`cluster 1-cluster 7`
    cluster 1 cluster 7 interaction type   LRscore
411     CALM2      GRM5        paracrine 0.7513975
379     CALM1      GRM5        paracrine 0.6881732
177       APP      FPR2        paracrine 0.6661531
432     CALM3      GRM5        paracrine 0.6251683

$`cluster 1-cluster 9`
    cluster 1 cluster 9 interaction type   LRscore
411     CALM2      GRM5        paracrine 0.7003396
379     CALM1      GRM5        paracrine 0.6305155
432     CALM3      GRM5        paracrine 0.5632542

$`cluster 1-cluster 10`
    cluster 1 cluster 10 interaction type   LRscore
411     CALM2       GRM5        paracrine 0.6499003
379     CALM1       GRM5        paracrine 0.5754481
432     CALM3       GRM5        paracrine 0.5060161

$`cluster 1-cluster 12`
    cluster 1 cluster 12 interaction type   LRscore
223       B2M       CD1A        paracrine 0.5950219

$`cluster 1-cluster 14`
     cluster 1 cluster 14 interaction type   LRscore
411      CALM2       GRM5        paracrine 0.7697596
379      CALM1       GRM5        paracrine 0.7093991
432      CALM3       GRM5        paracrine 0.6484923
1852     INSL3      RXFP2        paracrine 0.6371991
177        APP       FPR2        paracrine 0.5087786

$`cluster 1-cluster 15`
    cluster 1 cluster 15 interaction type   LRscore
411     CALM2       GRM5        paracrine 0.6190901
379     CALM1       GRM5        paracrine 0.5426961

$`cluster 2-cluster 3`
     cluster 2 cluster 3 interaction type   LRscore
3013      VCAN      SELP        paracrine 0.6392844

$`cluster 2-cluster 4`
     cluster 2 cluster 4 interaction type   LRscore
382      CALM1     HTR2C        paracrine 0.5482271
2417      POMC     OPRD1        paracrine 0.5060514

$`cluster 2-cluster 5`
     cluster 2 cluster 5 interaction type   LRscore
411      CALM2      GRM5        paracrine 0.6878282
379      CALM1      GRM5        paracrine 0.6640692
432      CALM3      GRM5        paracrine 0.5161822
3013      VCAN      SELP        paracrine 0.5152275

$`cluster 2-cluster 6`
    cluster 2 cluster 6 interaction type   LRscore
411     CALM2      GRM5        paracrine 0.8216218
379     CALM1      GRM5        paracrine 0.8051611
432     CALM3      GRM5        paracrine 0.6904320

$`cluster 2-cluster 7`
    cluster 2 cluster 7 interaction type   LRscore
411     CALM2      GRM5        paracrine 0.7495433
379     CALM1      GRM5        paracrine 0.7286282
432     CALM3      GRM5        paracrine 0.5916871

$`cluster 2-cluster 9`
    cluster 2 cluster 9 interaction type   LRscore
411     CALM2      GRM5        paracrine 0.6982576
379     CALM1      GRM5        paracrine 0.6749171
432     CALM3      GRM5        paracrine 0.5284143

$`cluster 2-cluster 10`
    cluster 2 cluster 10 interaction type   LRscore
411     CALM2       GRM5        paracrine 0.6476442
379     CALM1       GRM5        paracrine 0.6225053

$`cluster 2-cluster 12`
     cluster 2 cluster 12 interaction type   LRscore
224        B2M       CD1B        paracrine 0.7076801
2453      PSAP       CD1B        paracrine 0.7042390

$`cluster 2-cluster 14`
     cluster 2 cluster 14 interaction type   LRscore
411      CALM2       GRM5        paracrine 0.7680001
379      CALM1       GRM5        paracrine 0.7481083
432      CALM3       GRM5        paracrine 0.6158141
3013      VCAN       SELP        paracrine 0.5480528

$`cluster 2-cluster 15`
    cluster 2 cluster 15 interaction type   LRscore
411     CALM2       GRM5        paracrine 0.6167525
379     CALM1       GRM5        paracrine 0.5908021

$`cluster 3-cluster 1`
     cluster 3 cluster 1 interaction type   LRscore
2872     TIMP3     AGTR2        paracrine 0.5662527

$`cluster 3-cluster 4`
     cluster 3 cluster 4 interaction type   LRscore
223        B2M      CD1A        paracrine 0.6310014
1582  HSP90AA1      CFTR        paracrine 0.6305033
1074     EFNB2      GRM1        paracrine 0.5681736
231        B2M   KIR2DL3        paracrine 0.5656305
1466      GNAS      GCGR        paracrine 0.5492828
1538     HLA-B   KIR2DL3        paracrine 0.5317083
1530     HLA-A   KIR2DL3        paracrine 0.5226240
1547     HLA-C   KIR2DL3        paracrine 0.5221349
1447     GNAI2     OPRD1        paracrine 0.5185136

$`cluster 3-cluster 5`
     cluster 3 cluster 5 interaction type   LRscore
365      CALM1     ADCY8        paracrine 0.8248284
406      CALM2     ADCY8        paracrine 0.8216044
1460      GNAS     ADCY8        paracrine 0.8075468
1422     GNAI2     ADCY8        paracrine 0.7658282
428      CALM3     ADCY8        paracrine 0.7493108
1454     GNAI2     S1PR5        paracrine 0.6555359
1582  HSP90AA1      CFTR        paracrine 0.6551789
1074     EFNB2      GRM1        paracrine 0.5487227

$`cluster 3-cluster 6`
     cluster 3 cluster 6 interaction type   LRscore
1582  HSP90AA1      CFTR        paracrine 0.6542501
365      CALM1     ADCY8        paracrine 0.5838717
406      CALM2     ADCY8        paracrine 0.5784794
1460      GNAS     ADCY8        paracrine 0.5556253
1454     GNAI2     S1PR5        paracrine 0.5234421

$`cluster 3-cluster 7`
     cluster 3 cluster 7 interaction type   LRscore
1582  HSP90AA1      CFTR        paracrine 0.5689598

$`cluster 3-cluster 9`
     cluster 3 cluster 9 interaction type   LRscore
1582  HSP90AA1      CFTR        paracrine 0.6259612
181        APP    MTNR1A        paracrine 0.5143955

$`cluster 3-cluster 10`
     cluster 3 cluster 10 interaction type   LRscore
1582  HSP90AA1       CFTR        paracrine 0.7069927

$`cluster 3-cluster 12`
     cluster 3 cluster 12 interaction type   LRscore
224        B2M       CD1B        paracrine 0.8018862
223        B2M       CD1A        paracrine 0.6764238
2453      PSAP       CD1B        paracrine 0.6740127

$`cluster 3-cluster 13`
     cluster 3 cluster 13 interaction type   LRscore
1469      GNAS      LHCGR        paracrine 0.6665947
1443     GNAI2      LHCGR        paracrine 0.6091114

$`cluster 3-cluster 14`
     cluster 3 cluster 14 interaction type   LRscore
365      CALM1      ADCY8        paracrine 0.7601515
406      CALM2      ADCY8        paracrine 0.7560892
1460      GNAS      ADCY8        paracrine 0.7385120
1074     EFNB2       GRM1        paracrine 0.6885168
1422     GNAI2      ADCY8        paracrine 0.6876174
1454     GNAI2      S1PR5        paracrine 0.6780700
428      CALM3      ADCY8        paracrine 0.6679751
1582  HSP90AA1       CFTR        paracrine 0.6456414

$`cluster 3-cluster 15`
     cluster 3 cluster 15 interaction type   LRscore
1582  HSP90AA1       CFTR        paracrine 0.6919817
1466      GNAS       GCGR        paracrine 0.6078680

$`cluster 3-cluster 16`
     cluster 3 cluster 16 interaction type   LRscore
1582  HSP90AA1       CFTR        paracrine 0.6865088

$`cluster 3-cluster 17`
     cluster 3 cluster 17 interaction type   LRscore
1454     GNAI2      S1PR5        paracrine 0.6082213

$`cluster 3-cluster 18`
     cluster 3 cluster 18 interaction type   LRscore
365      CALM1      ADCY8        paracrine 0.7525906
406      CALM2      ADCY8        paracrine 0.7484426
1460      GNAS      ADCY8        paracrine 0.7305107
1582  HSP90AA1       CFTR        paracrine 0.6985103
1422     GNAI2      ADCY8        paracrine 0.6787363
428      CALM3      ADCY8        paracrine 0.6588126
1466      GNAS       GCGR        paracrine 0.6255060

$`cluster 6-cluster 1`
     cluster 6 cluster 1 interaction type   LRscore
1462      GNAS    ADORA1        paracrine 0.6002530
1424     GNAI2    ADORA1        paracrine 0.5314663
4          ACE     AGTR2        paracrine 0.5091840

$`cluster 6-cluster 2`
     cluster 6 cluster 2 interaction type   LRscore
1462      GNAS    ADORA1        paracrine 0.8482422
1424     GNAI2    ADORA1        paracrine 0.8085155

$`cluster 6-cluster 3`
     cluster 6 cluster 3 interaction type   LRscore
1464      GNAS     AVPR2        paracrine 0.8141672
1453     GNAI2     S1PR4        paracrine 0.7019448

$`cluster 6-cluster 4`
     cluster 6 cluster 4 interaction type   LRscore
1462      GNAS    ADORA1        paracrine 0.5411238

$`cluster 6-cluster 8`
     cluster 6 cluster 8 interaction type   LRscore
1462      GNAS    ADORA1        paracrine 0.5612374

$`cluster 6-cluster 11`
     cluster 6 cluster 11 interaction type   LRscore
1462      GNAS     ADORA1        paracrine 0.8180572
1424     GNAI2     ADORA1        paracrine 0.7725476

$`cluster 6-cluster 12`
     cluster 6 cluster 12 interaction type   LRscore
2409      POMC      GPR84        paracrine 0.7344954
1534     HLA-A     LILRB2        paracrine 0.7307003
237        B2M     LILRB2        paracrine 0.7230359
1542     HLA-B     LILRB2        paracrine 0.7078497
1565     HLA-G     LILRB2        paracrine 0.7072584
1453     GNAI2      S1PR4        paracrine 0.6939101
1590   HSP90B1       TLR1        paracrine 0.6498014
824        CRH      GPR84        paracrine 0.6137160
1552     HLA-C     LILRB2        paracrine 0.6066349
1613      IAPP      GPR84        paracrine 0.5381004
213        AVP      GPR84        paracrine 0.5028459

$`cluster 6-cluster 13`
     cluster 6 cluster 13 interaction type   LRscore
1462      GNAS     ADORA1        paracrine 0.7838568
1424     GNAI2     ADORA1        paracrine 0.7325890

$`cluster 6-cluster 17`
     cluster 6 cluster 17 interaction type   LRscore
1462      GNAS     ADORA1        paracrine 0.6027553
1424     GNAI2     ADORA1        paracrine 0.5340650
1464      GNAS      AVPR2        paracrine 0.5049291

$`cluster 6-cluster 18`
     cluster 6 cluster 18 interaction type   LRscore
1462      GNAS     ADORA1        paracrine 0.7162492
1424     GNAI2     ADORA1        paracrine 0.6559831
1453     GNAI2      S1PR4        paracrine 0.5063473

$`cluster 7-cluster 1`
     cluster 7 cluster 1 interaction type   LRscore
2956     UBA52     AGTR1        paracrine 0.8370716
1463      GNAS     ADRB3        paracrine 0.7506909
1452     GNAI2     S1PR3        paracrine 0.7065069
2407      POMC     ADRB3        paracrine 0.6362982
1462      GNAS    ADORA1        paracrine 0.6149447
1471      GNAS     PTGIR        paracrine 0.5978072
1426     GNAI2    ADRA2B        paracrine 0.5379388
4          ACE     AGTR2        paracrine 0.5083911

$`cluster 7-cluster 2`
     cluster 7 cluster 2 interaction type   LRscore
1462      GNAS    ADORA1        paracrine 0.8560061
1424     GNAI2    ADORA1        paracrine 0.7839055
1452     GNAI2     S1PR3        paracrine 0.6941237
3120      WNT3      FZD8        paracrine 0.5523408

$`cluster 7-cluster 3`
     cluster 7 cluster 3 interaction type   LRscore
1464      GNAS     AVPR2        paracrine 0.8233112
1455     GNAI2    TBXA2R        paracrine 0.7717454
1426     GNAI2    ADRA2B        paracrine 0.5678834
5          ACE    BDKRB2        paracrine 0.5157530

$`cluster 7-cluster 4`
     cluster 7 cluster 4 interaction type   LRscore
2956     UBA52     AGTR1        paracrine 0.7831041
2418      POMC     OPRK1        paracrine 0.6113631
1452     GNAI2     S1PR3        paracrine 0.5798430
1466      GNAS      GCGR        paracrine 0.5697690
2622      RTN4     RTN4R        paracrine 0.5653358
1462      GNAS    ADORA1        paracrine 0.5563827
1455     GNAI2    TBXA2R        paracrine 0.5469774
1471      GNAS     PTGIR        paracrine 0.5467339

$`cluster 7-cluster 5`
     cluster 7 cluster 5 interaction type   LRscore
2956     UBA52     AGTR1        paracrine 0.6299975

$`cluster 7-cluster 8`
     cluster 7 cluster 8 interaction type   LRscore
2956     UBA52     AGTR1        paracrine 0.6649748
1462      GNAS    ADORA1        paracrine 0.5763510
1452     GNAI2     S1PR3        paracrine 0.5533161
1455     GNAI2    TBXA2R        paracrine 0.5090348

$`cluster 7-cluster 11`
     cluster 7 cluster 11 interaction type   LRscore
1462      GNAS     ADORA1        paracrine 0.8270505
1424     GNAI2     ADORA1        paracrine 0.7447741

$`cluster 7-cluster 12`
     cluster 7 cluster 12 interaction type   LRscore
2409      POMC      GPR84        paracrine 0.7699202
237        B2M     LILRB2        paracrine 0.7444965
1430     GNAI2       CCR5        paracrine 0.7272433
1534     HLA-A     LILRB2        paracrine 0.7248911
1426     GNAI2     ADRA2B        paracrine 0.7225358
1471      GNAS      PTGIR        paracrine 0.6899703
1999    LGALS1       CD69        paracrine 0.6810868
1542     HLA-B     LILRB2        paracrine 0.6652363
2956     UBA52      AGTR1        paracrine 0.6536022
1807       IL7       IL7R        paracrine 0.5775038
1590   HSP90B1       TLR1        paracrine 0.5598307
1552     HLA-C     LILRB2        paracrine 0.5471446
482      CCL14       CCR5        paracrine 0.5207957
213        AVP      GPR84        paracrine 0.5187691
1565     HLA-G     LILRB2        paracrine 0.5144574
1462      GNAS     ADORA1        paracrine 0.5135147
1514     HEBP1       FPR3        paracrine 0.5021367

$`cluster 7-cluster 13`
     cluster 7 cluster 13 interaction type   LRscore
1462      GNAS     ADORA1        paracrine 0.7941152
2956     UBA52      AGTR1        paracrine 0.7630281
1424     GNAI2     ADORA1        paracrine 0.7018195
1452     GNAI2      S1PR3        paracrine 0.6867437
1469      GNAS      LHCGR        paracrine 0.6848084
1443     GNAI2      LHCGR        paracrine 0.5700424
1464      GNAS      AVPR2        paracrine 0.5084746

$`cluster 7-cluster 15`
     cluster 7 cluster 15 interaction type   LRscore
1466      GNAS       GCGR        paracrine 0.6274971
2956     UBA52      AGTR1        paracrine 0.5512589

$`cluster 7-cluster 17`
     cluster 7 cluster 17 interaction type   LRscore
2956     UBA52      AGTR1        paracrine 0.9100298
1471      GNAS      PTGIR        paracrine 0.8450585
1426     GNAI2     ADRA2B        paracrine 0.8044593
1452     GNAI2      S1PR3        paracrine 0.7975365
3169       AGT      ENPEP        paracrine 0.6502224
1462      GNAS     ADORA1        paracrine 0.6174137
88         AGT      AGTR1        paracrine 0.5816715
1463      GNAS      ADRB3        paracrine 0.5358258
1455     GNAI2     TBXA2R        paracrine 0.5236096
1464      GNAS      AVPR2        paracrine 0.5203246
2618      RTN4    CNTNAP1        paracrine 0.5034491

$`cluster 7-cluster 18`
     cluster 7 cluster 18 interaction type   LRscore
2722      SHBG      CLDN4        paracrine 0.7934286
1462      GNAS     ADORA1        paracrine 0.7286053
1466      GNAS       GCGR        paracrine 0.6447682
1424     GNAI2     ADORA1        paracrine 0.6209597
2956     UBA52      AGTR1        paracrine 0.5825013
447      CALM3      TRPC5        paracrine 0.5257979
1452     GNAI2      S1PR3        paracrine 0.5121913

$`cluster 8-cluster 12`
     cluster 8 cluster 12 interaction type   LRscore
2453      PSAP       CD1B        paracrine 0.6889689
224        B2M       CD1B        paracrine 0.6189226

$`cluster 9-cluster 1`
     cluster 9 cluster 1 interaction type   LRscore
2956     UBA52     AGTR1        paracrine 0.7973267
1463      GNAS     ADRB3        paracrine 0.7704412
2407      POMC     ADRB3        paracrine 0.6634282
2561      RLN2     ADRB3        paracrine 0.5715757

$`cluster 9-cluster 4`
     cluster 9 cluster 4 interaction type  LRscore
2956     UBA52     AGTR1        paracrine 0.734372

$`cluster 9-cluster 5`
     cluster 9 cluster 5 interaction type   LRscore
2956     UBA52     AGTR1        paracrine 0.5659329

$`cluster 9-cluster 6`
     cluster 9 cluster 6 interaction type  LRscore
2456      PSAP   GPR37L1        paracrine 0.521025

$`cluster 9-cluster 8`
     cluster 9 cluster 8 interaction type   LRscore
672       CKLF      CCR4        paracrine 0.6344718
2956     UBA52     AGTR1        paracrine 0.6031515

$`cluster 9-cluster 12`
     cluster 9 cluster 12 interaction type   LRscore
2409      POMC      GPR84        paracrine 0.7903667
2563      RLN2      GPR84        paracrine 0.7184549
2491     PTHLH      GPR84        paracrine 0.6135517
2956     UBA52      AGTR1        paracrine 0.5909711
582       CCL5       CCR5        paracrine 0.5684138
40     ADCYAP1      GPR84        paracrine 0.5484298
1430     GNAI2       CCR5        paracrine 0.5356037

$`cluster 9-cluster 13`
     cluster 9 cluster 13 interaction type   LRscore
2956     UBA52      AGTR1        paracrine 0.7114473
1463      GNAS      ADRB3        paracrine 0.5245315

$`cluster 9-cluster 17`
     cluster 9 cluster 17 interaction type   LRscore
2956     UBA52      AGTR1        paracrine 0.8856511
2408      POMC      GPR20        paracrine 0.8250493
2562      RLN2      GPR20        paracrine 0.7614439
2490     PTHLH      GPR20        paracrine 0.6650917
39     ADCYAP1      GPR20        paracrine 0.6030357
1463      GNAS      ADRB3        paracrine 0.5626817

$`cluster 9-cluster 18`
     cluster 9 cluster 18 interaction type   LRscore
2956     UBA52      AGTR1        paracrine 0.5165241

$`cluster 10-cluster 1`
     cluster 10 cluster 1 interaction type   LRscore
2407       POMC     ADRB3        paracrine 0.6640986
1463       GNAS     ADRB3        paracrine 0.6485783

$`cluster 10-cluster 4`
    cluster 10 cluster 4 interaction type   LRscore
426      CALM2     TRPC5        paracrine 0.5676710
447      CALM3     TRPC5        paracrine 0.5209843

$`cluster 10-cluster 8`
    cluster 10 cluster 8 interaction type   LRscore
426      CALM2     TRPC5        paracrine 0.5380154

$`cluster 10-cluster 11`
    cluster 10 cluster 11 interaction type   LRscore
426      CALM2      TRPC5        paracrine 0.5023737

$`cluster 10-cluster 12`
     cluster 10 cluster 12 interaction type   LRscore
582        CCL5       CCR5        paracrine 0.7496553
2453       PSAP       CD1B        paracrine 0.6100352
1430      GNAI2       CCR5        paracrine 0.5942156
224         B2M       CD1B        paracrine 0.5002035

$`cluster 10-cluster 13`
    cluster 10 cluster 13 interaction type   LRscore
426      CALM2      TRPC5        paracrine 0.5327477

$`cluster 10-cluster 18`
    cluster 10 cluster 18 interaction type   LRscore
426      CALM2      TRPC5        paracrine 0.6114976
447      CALM3      TRPC5        paracrine 0.5659247

$`cluster 11-cluster 1`
     cluster 11 cluster 1 interaction type   LRscore
2956      UBA52     AGTR1        paracrine 0.8218088
2303       P4HB    GPR162        paracrine 0.5930447
375       CALM1     GLP2R        paracrine 0.5703911

$`cluster 11-cluster 3`
     cluster 11 cluster 3 interaction type   LRscore
1464       GNAS     AVPR2        paracrine 0.7774928
1453      GNAI2     S1PR4        paracrine 0.5744198

$`cluster 11-cluster 4`
     cluster 11 cluster 4 interaction type   LRscore
2956      UBA52     AGTR1        paracrine 0.7642099
226         B2M      CD3D        paracrine 0.7580797
400       CALM1      SCTR        paracrine 0.7513199
384       CALM1     KCNN4        paracrine 0.6762514
1526      HLA-A      CD3D        paracrine 0.6536345
1543      HLA-C      CD3D        paracrine 0.6436816
1582   HSP90AA1      CFTR        paracrine 0.5948660
1536      HLA-B      CD3D        paracrine 0.5828080
406       CALM2     ADCY8        paracrine 0.5287016

$`cluster 11-cluster 5`
     cluster 11 cluster 5 interaction type   LRscore
406       CALM2     ADCY8        paracrine 0.8560593
365       CALM1     ADCY8        paracrine 0.8351303
400       CALM1      SCTR        paracrine 0.8155925
3245       CD47     SIRPG        paracrine 0.7908409
1460       GNAS     ADCY8        paracrine 0.7737229
428       CALM3     ADCY8        paracrine 0.7553064
411       CALM2      GRM5        paracrine 0.7145495
379       CALM1      GRM5        paracrine 0.6807189
384       CALM1     KCNN4        paracrine 0.6591693
1422      GNAI2     ADCY8        paracrine 0.6498774
1582   HSP90AA1      CFTR        paracrine 0.6204890
2956      UBA52     AGTR1        paracrine 0.6045017
432       CALM3      GRM5        paracrine 0.5650694
423       CALM2    SCN10A        paracrine 0.5545850
398       CALM1    SCN10A        paracrine 0.5146727

$`cluster 11-cluster 6`
     cluster 11 cluster 6 interaction type   LRscore
411       CALM2      GRM5        paracrine 0.8395619
379       CALM1      GRM5        paracrine 0.8167476
432       CALM3      GRM5        paracrine 0.7308915
406       CALM2     ADCY8        paracrine 0.6392745
3245       CD47     SIRPG        paracrine 0.6325141
1582   HSP90AA1      CFTR        paracrine 0.6195210
365       CALM1     ADCY8        paracrine 0.6014980
384       CALM1     KCNN4        paracrine 0.5279386
1460       GNAS     ADCY8        paracrine 0.5046828

$`cluster 11-cluster 7`
     cluster 11 cluster 7 interaction type   LRscore
411       CALM2      GRM5        paracrine 0.7727274
379       CALM1      GRM5        paracrine 0.7433150
432       CALM3      GRM5        paracrine 0.6382911
1582   HSP90AA1      CFTR        paracrine 0.5317946
374       CALM1     GLP1R        paracrine 0.5022249

$`cluster 11-cluster 8`
     cluster 11 cluster 8 interaction type   LRscore
2956      UBA52     AGTR1        paracrine 0.6405139
384       CALM1     KCNN4        paracrine 0.6266307
406       CALM2     ADCY8        paracrine 0.5159313

$`cluster 11-cluster 9`
     cluster 11 cluster 9 interaction type   LRscore
411       CALM2      GRM5        paracrine 0.7244437
379       CALM1      GRM5        paracrine 0.6912791
384       CALM1     KCNN4        paracrine 0.6428034
1582   HSP90AA1      CFTR        paracrine 0.5901706
432       CALM3      GRM5        paracrine 0.5770783
406       CALM2     ADCY8        paracrine 0.5060443

$`cluster 11-cluster 10`
     cluster 11 cluster 10 interaction type   LRscore
411       CALM2       GRM5        paracrine 0.6761858
1582   HSP90AA1       CFTR        paracrine 0.6749292
379       CALM1       GRM5        paracrine 0.6400986
384       CALM1      KCNN4        paracrine 0.5584796
400       CALM1       SCTR        paracrine 0.5365080
432       CALM3       GRM5        paracrine 0.5201083

$`cluster 11-cluster 12`
     cluster 11 cluster 12 interaction type   LRscore
237         B2M     LILRB2        paracrine 0.8616912
384       CALM1      KCNN4        paracrine 0.8478520
1514      HEBP1       FPR3        paracrine 0.8030029
1534      HLA-A     LILRB2        paracrine 0.7895611
1552      HLA-C     LILRB2        paracrine 0.7822126
1590    HSP90B1       TLR1        paracrine 0.7812103
1542      HLA-B     LILRB2        paracrine 0.7352723
226         B2M       CD3D        paracrine 0.7127433
2409       POMC      GPR84        paracrine 0.7056695
224         B2M       CD1B        paracrine 0.6813133
2453       PSAP       CD1B        paracrine 0.6662081
1430      GNAI2       CCR5        paracrine 0.6401079
2956      UBA52      AGTR1        paracrine 0.6287744
1526      HLA-A       CD3D        paracrine 0.5990765
3014       VCAN       TLR1        paracrine 0.5925263
1543      HLA-C       CD3D        paracrine 0.5885427
1453      GNAI2      S1PR4        paracrine 0.5650774
626        CD55     ADGRE2        paracrine 0.5557890
556        CCL2       CCR2        paracrine 0.5268442
1536      HLA-B       CD3D        paracrine 0.5251977
2303       P4HB     GPR162        paracrine 0.5181695

$`cluster 11-cluster 13`
     cluster 11 cluster 13 interaction type   LRscore
2956      UBA52      AGTR1        paracrine 0.7429590
406       CALM2      ADCY8        paracrine 0.5533582
384       CALM1      KCNN4        paracrine 0.5488760
365       CALM1      ADCY8        paracrine 0.5134325

$`cluster 11-cluster 14`
     cluster 11 cluster 14 interaction type   LRscore
406       CALM2      ADCY8        paracrine 0.8001192
411       CALM2       GRM5        paracrine 0.7899544
365       CALM1      ADCY8        paracrine 0.7732113
3245       CD47      SIRPG        paracrine 0.7711510
379       CALM1       GRM5        paracrine 0.7620850
1460       GNAS      ADCY8        paracrine 0.6971060
428       CALM3      ADCY8        paracrine 0.6750725
400       CALM1       SCTR        paracrine 0.6698438
384       CALM1      KCNN4        paracrine 0.6647403
432       CALM3       GRM5        paracrine 0.6612410
1582   HSP90AA1       CFTR        paracrine 0.6105623
1422      GNAI2      ADCY8        paracrine 0.5554217
423       CALM2     SCN10A        paracrine 0.5000398

$`cluster 11-cluster 15`
     cluster 11 cluster 15 interaction type   LRscore
1582   HSP90AA1       CFTR        paracrine 0.6590677
411       CALM2       GRM5        paracrine 0.6464303
379       CALM1       GRM5        paracrine 0.6089448
384       CALM1      KCNN4        paracrine 0.5969616
2956      UBA52      AGTR1        paracrine 0.5244331
1590    HSP90B1       TLR1        paracrine 0.5012313

$`cluster 11-cluster 16`
     cluster 11 cluster 16 interaction type   LRscore
384       CALM1      KCNN4        paracrine 0.7185285
1582   HSP90AA1       CFTR        paracrine 0.6533029
411       CALM2       GRM5        paracrine 0.5018862

$`cluster 11-cluster 17`
     cluster 11 cluster 17 interaction type   LRscore
2956      UBA52      AGTR1        paracrine 0.9007915
2408       POMC      GPR20        paracrine 0.7499312
1574       HRAS      AGTR1        paracrine 0.6046221
400       CALM1       SCTR        paracrine 0.5616774
406       CALM2      ADCY8        paracrine 0.5557618
365       CALM1      ADCY8        paracrine 0.5158629
1412        GIP      GPR20        paracrine 0.5003901

$`cluster 11-cluster 18`
     cluster 11 cluster 18 interaction type   LRscore
406       CALM2      ADCY8        paracrine 0.7934758
365       CALM1      ADCY8        paracrine 0.7659352
1460       GNAS      ADCY8        paracrine 0.6883723
428       CALM3      ADCY8        paracrine 0.6660079
1582   HSP90AA1       CFTR        paracrine 0.6659571
384       CALM1      KCNN4        paracrine 0.5584526
2956      UBA52      AGTR1        paracrine 0.5560391
1422      GNAI2      ADCY8        paracrine 0.5452676

$`cluster 12-cluster 2`
     cluster 12 cluster 2 interaction type   LRscore
2594     RPS27A      LRP2        paracrine 0.5943639
2963      UBA52      LRP2        paracrine 0.5736629
2984        UBC      LRP2        paracrine 0.5692476
2974        UBB      LRP2        paracrine 0.5392924
1599      HSPA8      LRP2        paracrine 0.5087282

$`cluster 12-cluster 3`
     cluster 12 cluster 3 interaction type   LRscore
3187        BSG      SELE        paracrine 0.7996029
2708   SERPING1      SELE        paracrine 0.7301892
2653     SELPLG      SELE        paracrine 0.6802812
2709   SERPING1      SELP        paracrine 0.5910045
3013       VCAN      SELP        paracrine 0.5794108
2655     SELPLG      SELP        paracrine 0.5318571

$`cluster 12-cluster 4`
     cluster 12 cluster 4 interaction type   LRscore
2594     RPS27A      LRP2        paracrine 0.7375089
2963      UBA52      LRP2        paracrine 0.7206801
2984        UBC      LRP2        paracrine 0.7170363
2974        UBB      LRP2        paracrine 0.6917941
1599      HSPA8      LRP2        paracrine 0.6650637
193       ARPC5      LRP2        paracrine 0.6442749
8         ACTR2      LRP2        paracrine 0.6097932
1447      GNAI2     OPRD1        paracrine 0.5617910
231         B2M   KIR2DL3        paracrine 0.5574947
1466       GNAS      GCGR        paracrine 0.5498003
382       CALM1     HTR2C        paracrine 0.5392573
2035     LRPAP1      LRP2        paracrine 0.5237811
1538      HLA-B   KIR2DL3        paracrine 0.5059541

$`cluster 12-cluster 5`
     cluster 12 cluster 5 interaction type   LRscore
411       CALM2      GRM5        paracrine 0.6890995
379       CALM1      GRM5        paracrine 0.6559560
2594     RPS27A      LRP2        paracrine 0.6427057
2963      UBA52      LRP2        paracrine 0.6229065
2984        UBC      LRP2        paracrine 0.6186622
2974        UBB      LRP2        paracrine 0.5896663
1599      HSPA8      LRP2        paracrine 0.5597156
432       CALM3      GRM5        paracrine 0.5416541
193       ARPC5      LRP2        paracrine 0.5369408
423       CALM2    SCN10A        paracrine 0.5243663
8         ACTR2      LRP2        paracrine 0.5001272

$`cluster 12-cluster 6`
     cluster 12 cluster 6 interaction type   LRscore
411       CALM2      GRM5        paracrine 0.8224888
379       CALM1      GRM5        paracrine 0.7994263
432       CALM3      GRM5        paracrine 0.7118512
2594     RPS27A      LRP2        paracrine 0.6520945
2963      UBA52      LRP2        paracrine 0.6325181
2984        UBC      LRP2        paracrine 0.6283174
2974        UBB      LRP2        paracrine 0.5995805
1599      HSPA8      LRP2        paracrine 0.5698256
193       ARPC5      LRP2        paracrine 0.5471506
8         ACTR2      LRP2        paracrine 0.5104086

$`cluster 12-cluster 7`
     cluster 12 cluster 7 interaction type   LRscore
411       CALM2      GRM5        paracrine 0.7506543
379       CALM1      GRM5        paracrine 0.7214202
432       CALM3      GRM5        paracrine 0.6161400
2594     RPS27A      LRP2        paracrine 0.5902992
2963      UBA52      LRP2        paracrine 0.5695411
2984        UBC      LRP2        paracrine 0.5651154
2974        UBB      LRP2        paracrine 0.5351075
1599      HSPA8      LRP2        paracrine 0.5045208

$`cluster 12-cluster 8`
     cluster 12 cluster 8 interaction type   LRscore
568        CCL3      CCR4        paracrine 0.6803790
672        CKLF      CCR4        paracrine 0.6618544
558        CCL2      CCR4        paracrine 0.5407661
2594     RPS27A      LRP2        paracrine 0.5399370
2963      UBA52      LRP2        paracrine 0.5187076
2984        UBC      LRP2        paracrine 0.5142051

$`cluster 12-cluster 9`
    cluster 12 cluster 9 interaction type   LRscore
411      CALM2      GRM5        paracrine 0.6995049
379      CALM1      GRM5        paracrine 0.6669346
432      CALM3      GRM5        paracrine 0.5537990
125      ANXA1    MTNR1A        paracrine 0.5366959
933      CXCL8    MTNR1A        paracrine 0.5280200

$`cluster 12-cluster 10`
     cluster 12 cluster 10 interaction type   LRscore
411       CALM2       GRM5        paracrine 0.6489956
379       CALM1       GRM5        paracrine 0.6139718
2594     RPS27A       LRP2        paracrine 0.5156899

$`cluster 12-cluster 11`
     cluster 12 cluster 11 interaction type   LRscore
2594     RPS27A       LRP2        paracrine 0.5718828
2963      UBA52       LRP2        paracrine 0.5509014
2984        UBC       LRP2        paracrine 0.5464367
2974        UBB       LRP2        paracrine 0.5162433

$`cluster 12-cluster 13`
     cluster 12 cluster 13 interaction type   LRscore
2594     RPS27A       LRP2        paracrine 0.5669728
2963      UBA52       LRP2        paracrine 0.5459419
2984        UBC       LRP2        paracrine 0.5414689
2974        UBB       LRP2        paracrine 0.5112406

$`cluster 12-cluster 14`
     cluster 12 cluster 14 interaction type   LRscore
2594     RPS27A       LRP2        paracrine 0.7757276
411       CALM2       GRM5        paracrine 0.7690545
2963      UBA52       LRP2        paracrine 0.7605535
2984        UBC       LRP2        paracrine 0.7572547
379       CALM1       GRM5        paracrine 0.7412339
2974        UBB       LRP2        paracrine 0.7342706
1599      HSPA8       LRP2        paracrine 0.7096781
193       ARPC5       LRP2        paracrine 0.6903692
8         ACTR2       LRP2        paracrine 0.6579838
432       CALM3       GRM5        paracrine 0.6397020
2035     LRPAP1       LRP2        paracrine 0.5751941
132       APOA1       LRP2        paracrine 0.5123241
2373       PLAU       LRP2        paracrine 0.5108917
1852      INSL3      RXFP2        paracrine 0.5074646

$`cluster 12-cluster 15`
     cluster 12 cluster 15 interaction type   LRscore
2594     RPS27A       LRP2        paracrine 0.6605512
2963      UBA52       LRP2        paracrine 0.6411889
2984        UBC       LRP2        paracrine 0.6370305
411       CALM2       GRM5        paracrine 0.6181525
2974        UBB       LRP2        paracrine 0.6085475
1466       GNAS       GCGR        paracrine 0.6083661
379       CALM1       GRM5        paracrine 0.5820332
1599      HSPA8       LRP2        paracrine 0.5789911
193       ARPC5       LRP2        paracrine 0.5564231
8         ACTR2       LRP2        paracrine 0.5197731

$`cluster 12-cluster 17`
     cluster 12 cluster 17 interaction type   LRscore
3187        BSG       SELE        paracrine 0.5134934

$`cluster 12-cluster 18`
     cluster 12 cluster 18 interaction type   LRscore
2594     RPS27A       LRP2        paracrine 0.6766182
2963      UBA52       LRP2        paracrine 0.6576974
2984        UBC       LRP2        paracrine 0.6536269
1466       GNAS       GCGR        paracrine 0.6259955
2974        UBB       LRP2        paracrine 0.6256810
1599      HSPA8       LRP2        paracrine 0.5965606
193       ARPC5       LRP2        paracrine 0.5742419
8         ACTR2       LRP2        paracrine 0.5378414

$`cluster 13-cluster 1`
    cluster 13 cluster 1 interaction type   LRscore
375      CALM1     GLP2R        paracrine 0.5347514

$`cluster 13-cluster 4`
     cluster 13 cluster 4 interaction type   LRscore
225         B2M     CD247        paracrine 0.6795705
223         B2M      CD1A        paracrine 0.5180754
1466       GNAS      GCGR        paracrine 0.5089989

$`cluster 13-cluster 5`
     cluster 13 cluster 5 interaction type   LRscore
1852      INSL3     RXFP2        paracrine 0.6222095

$`cluster 13-cluster 6`
    cluster 13 cluster 6 interaction type   LRscore
177        APP      FPR2        paracrine 0.6632399

$`cluster 13-cluster 7`
    cluster 13 cluster 7 interaction type   LRscore
177        APP      FPR2        paracrine 0.6452006

$`cluster 13-cluster 8`
    cluster 13 cluster 8 interaction type   LRscore
225        B2M     CD247        paracrine 0.6722453

$`cluster 13-cluster 10`
    cluster 13 cluster 10 interaction type   LRscore
234        B2M      KLRC2        paracrine 0.5065089

$`cluster 13-cluster 12`
     cluster 13 cluster 12 interaction type   LRscore
236         B2M     LILRB1        paracrine 0.8321341
1533      HLA-A     LILRB1        paracrine 0.7660472
1541      HLA-B     LILRB1        paracrine 0.7506070
1551      HLA-C     LILRB1        paracrine 0.7412138
224         B2M       CD1B        paracrine 0.7178746
2453       PSAP       CD1B        paracrine 0.6844079
225         B2M      CD247        paracrine 0.6657432
223         B2M       CD1A        paracrine 0.5678790

$`cluster 13-cluster 14`
     cluster 13 cluster 14 interaction type   LRscore
1852      INSL3      RXFP2        paracrine 0.7156895
236         B2M     LILRB1        paracrine 0.5470786

$`cluster 13-cluster 15`
     cluster 13 cluster 15 interaction type   LRscore
1466       GNAS       GCGR        paracrine 0.5687088

$`cluster 13-cluster 17`
     cluster 13 cluster 17 interaction type   LRscore
1847      INSL3      GPR20        paracrine 0.7972396
2408       POMC      GPR20        paracrine 0.7728483
69          ADM      GPR20        paracrine 0.7080181
1412        GIP      GPR20        paracrine 0.5429544
2562       RLN2      GPR20        paracrine 0.5381067

$`cluster 13-cluster 18`
     cluster 13 cluster 18 interaction type   LRscore
1466       GNAS       GCGR        paracrine 0.5869113

$`cluster 14-cluster 1`
     cluster 14 cluster 1 interaction type   LRscore
1463       GNAS     ADRB3        paracrine 0.7558872
1610       IAPP     ADRB3        paracrine 0.6350676
2407       POMC     ADRB3        paracrine 0.6344913
439       CALM3     MYLK2        paracrine 0.5508258

$`cluster 14-cluster 2`
    cluster 14 cluster 2 interaction type   LRscore
439      CALM3     MYLK2        paracrine 0.7492989
418      CALM2     MYLK2        paracrine 0.6771371
390      CALM1     MYLK2        paracrine 0.6217984

$`cluster 14-cluster 3`
     cluster 14 cluster 3 interaction type   LRscore
1451      GNAI2     S1PR1        paracrine 0.8372733
1464       GNAS     AVPR2        paracrine 0.8273420
439       CALM3     MYLK2        paracrine 0.7180897
418       CALM2     MYLK2        paracrine 0.6412457
390       CALM1     MYLK2        paracrine 0.5835388

$`cluster 14-cluster 4`
    cluster 14 cluster 4 interaction type   LRscore
439      CALM3     MYLK2        paracrine 0.5749891
447      CALM3     TRPC5        paracrine 0.5188777

$`cluster 14-cluster 8`
    cluster 14 cluster 8 interaction type   LRscore
439      CALM3     MYLK2        paracrine 0.6086316
418      CALM2     MYLK2        paracrine 0.5218195

$`cluster 14-cluster 11`
    cluster 14 cluster 11 interaction type   LRscore
439      CALM3      MYLK2        paracrine 0.7649003
418      CALM2      MYLK2        paracrine 0.6954036
390      CALM1      MYLK2        paracrine 0.6415384

$`cluster 14-cluster 12`
     cluster 14 cluster 12 interaction type   LRscore
1451      GNAI2      S1PR1        paracrine 0.5694456

$`cluster 14-cluster 13`
     cluster 14 cluster 13 interaction type   LRscore
439       CALM3      MYLK2        paracrine 0.5906560
1464       GNAS      AVPR2        paracrine 0.5154608
1463       GNAS      ADRB3        paracrine 0.5044154
1451      GNAI2      S1PR1        paracrine 0.5035858
418       CALM2      MYLK2        paracrine 0.5031118

$`cluster 14-cluster 15`
     cluster 14 cluster 15 interaction type   LRscore
1451      GNAI2      S1PR1        paracrine 0.6482081
439       CALM3      MYLK2        paracrine 0.6402009
418       CALM2      MYLK2        paracrine 0.5552745

$`cluster 14-cluster 17`
     cluster 14 cluster 17 interaction type   LRscore
439       CALM3      MYLK2        paracrine 0.6636392
418       CALM2      MYLK2        paracrine 0.5806211
1451      GNAI2      S1PR1        paracrine 0.5564616
1463       GNAS      ADRB3        paracrine 0.5427728
1464       GNAS      AVPR2        paracrine 0.5272989
390       CALM1      MYLK2        paracrine 0.5204551

$`cluster 14-cluster 18`
     cluster 14 cluster 18 interaction type   LRscore
439       CALM3      MYLK2        paracrine 0.7572555
418       CALM2      MYLK2        paracrine 0.6864255
1451      GNAI2      S1PR1        paracrine 0.6353118
390       CALM1      MYLK2        paracrine 0.6318132
447       CALM3      TRPC5        paracrine 0.5638503

$`cluster 15-cluster 1`
     cluster 15 cluster 1 interaction type  LRscore
2303       P4HB    GPR162        paracrine 0.725491

$`cluster 15-cluster 2`
     cluster 15 cluster 2 interaction type   LRscore
2961      UBA52      FSHR        paracrine 0.7568570
579        CCL5      CCR1        paracrine 0.5484403

$`cluster 15-cluster 3`
     cluster 15 cluster 3 interaction type  LRscore
1464       GNAS     AVPR2        paracrine 0.704811

$`cluster 15-cluster 4`
     cluster 15 cluster 4 interaction type   LRscore
1537      HLA-B      CD3G        paracrine 0.7042654
1527      HLA-A      CD3G        paracrine 0.6254616
1544      HLA-C      CD3G        paracrine 0.5806446
227         B2M      CD3G        paracrine 0.5516816

$`cluster 15-cluster 5`
     cluster 15 cluster 5 interaction type   LRscore
2961      UBA52      FSHR        paracrine 0.7324318
423       CALM2    SCN10A        paracrine 0.5751778
1322        GAL     GALR1        paracrine 0.5150602
444       CALM3    SCN10A        paracrine 0.5032141

$`cluster 15-cluster 6`
     cluster 15 cluster 6 interaction type   LRscore
1537      HLA-B      CD3G        paracrine 0.6241484
2961      UBA52      FSHR        paracrine 0.6166039
455        CALR      TSHR        paracrine 0.5795504
1527      HLA-A      CD3G        paracrine 0.5380008

$`cluster 15-cluster 7`
     cluster 15 cluster 7 interaction type   LRscore
2961      UBA52      FSHR        paracrine 0.6274150
1537      HLA-B      CD3G        paracrine 0.5217597
455        CALR      TSHR        paracrine 0.5049123

$`cluster 15-cluster 9`
     cluster 15 cluster 9 interaction type   LRscore
453        CALR    MTNR1A        paracrine 0.5167506
587        CCL5    MTNR1A        paracrine 0.5080755
2961      UBA52      FSHR        paracrine 0.5029384

$`cluster 15-cluster 11`
     cluster 15 cluster 11 interaction type   LRscore
2961      UBA52       FSHR        paracrine 0.6353049

$`cluster 15-cluster 12`
     cluster 15 cluster 12 interaction type   LRscore
579        CCL5       CCR1        paracrine 0.8871091
1542      HLA-B     LILRB2        paracrine 0.8856157
1534      HLA-A     LILRB2        paracrine 0.8444637
1552      HLA-C     LILRB2        paracrine 0.8182368
582        CCL5       CCR5        paracrine 0.8062795
237         B2M     LILRB2        paracrine 0.8000319
2303       P4HB     GPR162        paracrine 0.6610571
3238      HLA-F     LILRB2        paracrine 0.6530939
1537      HLA-B       CD3G        paracrine 0.6411953
1565      HLA-G     LILRB2        paracrine 0.6345184
1430      GNAI2       CCR5        paracrine 0.6073207
2453       PSAP       CD1B        paracrine 0.5931432
224         B2M       CD1B        paracrine 0.5785684
1527      HLA-A       CD3G        paracrine 0.5561766
455        CALR       TSHR        paracrine 0.5344358
1471       GNAS      PTGIR        paracrine 0.5327904
1449      GNAI2     P2RY12        paracrine 0.5141992
1544      HLA-C       CD3G        paracrine 0.5095697

$`cluster 15-cluster 13`
     cluster 15 cluster 13 interaction type   LRscore
579        CCL5       CCR1        paracrine 0.6222324
2961      UBA52       FSHR        paracrine 0.6175949
2303       P4HB     GPR162        paracrine 0.5172532

$`cluster 15-cluster 14`
     cluster 15 cluster 14 interaction type   LRscore
2961      UBA52       FSHR        paracrine 0.7231056
1322        GAL      GALR1        paracrine 0.6131173
455        CALR       TSHR        paracrine 0.5452018
423       CALM2     SCN10A        paracrine 0.5209763

$`cluster 15-cluster 17`
     cluster 15 cluster 17 interaction type   LRscore
1471       GNAS      PTGIR        paracrine 0.7364752
2303       P4HB     GPR162        paracrine 0.6178904
1542      HLA-B     LILRB2        paracrine 0.5327051

$`cluster 15-cluster 18`
    cluster 15 cluster 18 interaction type   LRscore
579       CCL5       CCR1        paracrine 0.5442035

$`cluster 16-cluster 1`
     cluster 16 cluster 1 interaction type   LRscore
2956      UBA52     AGTR1        paracrine 0.7996001
1463       GNAS     ADRB3        paracrine 0.7562658
2407       POMC     ADRB3        paracrine 0.6783224
1462       GNAS    ADORA1        paracrine 0.6220266
1471       GNAS     PTGIR        paracrine 0.6050018
418       CALM2     MYLK2        paracrine 0.6049717
2561       RLN2     ADRB3        paracrine 0.5870703
439       CALM3     MYLK2        paracrine 0.5711569

$`cluster 16-cluster 2`
     cluster 16 cluster 2 interaction type   LRscore
1462       GNAS    ADORA1        paracrine 0.8596662
418       CALM2     MYLK2        paracrine 0.7886977
439       CALM3     MYLK2        paracrine 0.7644875
425       CALM2      SELL        paracrine 0.7524544
1633      ICAM3    CLEC4M        paracrine 0.7440260
446       CALM3      SELL        paracrine 0.7255367
1424      GNAI2    ADORA1        paracrine 0.6210165
390       CALM1     MYLK2        paracrine 0.6142873
401       CALM1      SELL        paracrine 0.5646418

$`cluster 16-cluster 3`
     cluster 16 cluster 3 interaction type   LRscore
1464       GNAS     AVPR2        paracrine 0.8276350
418       CALM2     MYLK2        paracrine 0.7608276
439       CALM3     MYLK2        paracrine 0.7344992
1451      GNAI2     S1PR1        paracrine 0.6810329
425       CALM2      SELL        paracrine 0.5843859
390       CALM1     MYLK2        paracrine 0.5757863
446       CALM3      SELL        paracrine 0.5501194

$`cluster 16-cluster 4`
     cluster 16 cluster 4 interaction type   LRscore
2956      UBA52     AGTR1        paracrine 0.7371187
2338       PENK     OPRD1        paracrine 0.6345366
418       CALM2     MYLK2        paracrine 0.6281885
439       CALM3     MYLK2        paracrine 0.5950307
425       CALM2      SELL        paracrine 0.5944294
1466       GNAS      GCGR        paracrine 0.5771104
1462       GNAS    ADORA1        paracrine 0.5637776
446       CALM3      SELL        paracrine 0.5603679
1471       GNAS     PTGIR        paracrine 0.5541608
2417       POMC     OPRD1        paracrine 0.5125574
402       CALM1     TRPC3        paracrine 0.5080393

$`cluster 16-cluster 5`
     cluster 16 cluster 5 interaction type   LRscore
423       CALM2    SCN10A        paracrine 0.5997483
2956      UBA52     AGTR1        paracrine 0.5694002
444       CALM3    SCN10A        paracrine 0.5658073

$`cluster 16-cluster 6`
    cluster 16 cluster 6 interaction type   LRscore
402      CALM1     TRPC3        paracrine 0.5546978

$`cluster 16-cluster 7`
    cluster 16 cluster 7 interaction type   LRscore
425      CALM2      SELL        paracrine 0.5263003

$`cluster 16-cluster 8`
     cluster 16 cluster 8 interaction type   LRscore
418       CALM2     MYLK2        paracrine 0.6601092
672        CKLF      CCR4        paracrine 0.6461646
439       CALM3     MYLK2        paracrine 0.6281128
2956      UBA52     AGTR1        paracrine 0.6065281
1462       GNAS    ADORA1        paracrine 0.5836621
425       CALM2      SELL        paracrine 0.5694722
446       CALM3      SELL        paracrine 0.5349546

$`cluster 16-cluster 11`
     cluster 16 cluster 11 interaction type   LRscore
1462       GNAS     ADORA1        paracrine 0.8313016
418       CALM2      MYLK2        paracrine 0.8024935
425       CALM2       SELL        paracrine 0.7795857
439       CALM3      MYLK2        paracrine 0.7794219
446       CALM3       SELL        paracrine 0.7546563
390       CALM1      MYLK2        paracrine 0.6341887
1633      ICAM3     CLEC4M        paracrine 0.6254886
401       CALM1       SELL        paracrine 0.6014548
1424      GNAI2     ADORA1        paracrine 0.5686204

$`cluster 16-cluster 12`
     cluster 16 cluster 12 interaction type   LRscore
425       CALM2       SELL        paracrine 0.8878787
446       CALM3       SELL        paracrine 0.8732054
401       CALM1       SELL        paracrine 0.7716286
1471       GNAS      PTGIR        paracrine 0.6963537
1864      IRAK4       TLR6        paracrine 0.6130860
2956      UBA52      AGTR1        paracrine 0.5943817
2453       PSAP       CD1B        paracrine 0.5793464
1462       GNAS     ADORA1        paracrine 0.5210090

$`cluster 16-cluster 13`
     cluster 16 cluster 13 interaction type   LRscore
1462       GNAS     ADORA1        paracrine 0.7989790
2956      UBA52      AGTR1        paracrine 0.7143389
425       CALM2       SELL        paracrine 0.6486661
418       CALM2      MYLK2        paracrine 0.6431115
1633      ICAM3     CLEC4M        paracrine 0.6334211
446       CALM3       SELL        paracrine 0.6162188
439       CALM3      MYLK2        paracrine 0.6104593
1464       GNAS      AVPR2        paracrine 0.5159734
1424      GNAI2     ADORA1        paracrine 0.5153126
1463       GNAS      ADRB3        paracrine 0.5049286

$`cluster 16-cluster 14`
    cluster 16 cluster 14 interaction type   LRscore
423      CALM2     SCN10A        paracrine 0.5462084
444      CALM3     SCN10A        paracrine 0.5114258

$`cluster 16-cluster 15`
     cluster 16 cluster 15 interaction type   LRscore
418       CALM2      MYLK2        paracrine 0.6896434
439       CALM3      MYLK2        paracrine 0.6589911
1466       GNAS       GCGR        paracrine 0.6344854

$`cluster 16-cluster 17`
     cluster 16 cluster 17 interaction type   LRscore
2956      UBA52      AGTR1        paracrine 0.8870741
1471       GNAS      PTGIR        paracrine 0.8489478
2408       POMC      GPR20        paracrine 0.8345746
2562       RLN2      GPR20        paracrine 0.7728012
418       CALM2      MYLK2        paracrine 0.7113133
439       CALM3      MYLK2        paracrine 0.6818137
1462       GNAS     ADORA1        paracrine 0.6244779
2490      PTHLH      GPR20        paracrine 0.6134360
39      ADCYAP1      GPR20        paracrine 0.6018038
1463       GNAS      ADRB3        paracrine 0.5432822
1464       GNAS      AVPR2        paracrine 0.5278105
390       CALM1      MYLK2        paracrine 0.5125093

$`cluster 16-cluster 18`
     cluster 16 cluster 18 interaction type   LRscore
418       CALM2      MYLK2        paracrine 0.7957447
439       CALM3      MYLK2        paracrine 0.7721087
1462       GNAS     ADORA1        paracrine 0.7344993
1466       GNAS       GCGR        paracrine 0.6516123
390       CALM1      MYLK2        paracrine 0.6243808
1633      ICAM3     CLEC4M        paracrine 0.5723579
2956      UBA52      AGTR1        paracrine 0.5200513

$`cluster 17-cluster 1`
     cluster 17 cluster 1 interaction type   LRscore
366       CALM1 ADCYAP1R1        paracrine 0.6668995
2872      TIMP3     AGTR2        paracrine 0.5879717
1595     HSPA1A    GRIN2D        paracrine 0.5447718
375       CALM1     GLP2R        paracrine 0.5285428

$`cluster 17-cluster 2`
     cluster 17 cluster 2 interaction type   LRscore
1554      HLA-C    SLC9C2        paracrine 0.7730816
2961      UBA52      FSHR        paracrine 0.7677660
425       CALM2      SELL        paracrine 0.7067293
401       CALM1      SELL        paracrine 0.6449433
407       CALM2      AQP6        paracrine 0.6193883
2594     RPS27A      LRP2        paracrine 0.6015992
2535    RARRES2      GPR1        paracrine 0.5959670
2974        UBB      LRP2        paracrine 0.5654062
446       CALM3      SELL        paracrine 0.5645188
367       CALM1      AQP6        paracrine 0.5508946
2984        UBC      LRP2        paracrine 0.5498956
2963      UBA52      LRP2        paracrine 0.5444515

$`cluster 17-cluster 3`
     cluster 17 cluster 3 interaction type   LRscore
2709   SERPING1      SELP        paracrine 0.6844776
948         DCN       MET        paracrine 0.6062847
3085        VWF      SELP        paracrine 0.5315084
425       CALM2      SELL        paracrine 0.5271259
1301        FN1 TNFRSF11B        paracrine 0.5134739
616        CD34      SELP        paracrine 0.5113081

$`cluster 17-cluster 4`
     cluster 17 cluster 4 interaction type   LRscore
226         B2M      CD3D        paracrine 0.8360243
1543      HLA-C      CD3D        paracrine 0.7786743
1526      HLA-A      CD3D        paracrine 0.7766800
1536      HLA-B      CD3D        paracrine 0.7738008
227         B2M      CD3G        paracrine 0.7571542
225         B2M     CD247        paracrine 0.7435359
2594     RPS27A      LRP2        paracrine 0.7432938
2619       RTN4      GJB2        paracrine 0.7277666
2974        UBB      LRP2        paracrine 0.7138504
233         B2M     KLRC1        paracrine 0.7111854
2984        UBC      LRP2        paracrine 0.7008345
2963      UBA52      LRP2        paracrine 0.6962074
366       CALM1 ADCYAP1R1        paracrine 0.6942979
1544      HLA-C      CD3G        paracrine 0.6826893
388       CALM1       MIP        paracrine 0.6802115
1527      HLA-A      CD3G        paracrine 0.6801854
1537      HLA-B      CD3G        paracrine 0.6765801
416       CALM2     KCNQ5        paracrine 0.6702406
1582   HSP90AA1      CFTR        paracrine 0.6412866
384       CALM1     KCNN4        paracrine 0.6381736
1599      HSPA8      LRP2        paracrine 0.6378599
193       ARPC5      LRP2        paracrine 0.6193826
132       APOA1      LRP2        paracrine 0.6088382
407       CALM2      AQP6        paracrine 0.6064924
387       CALM1     KCNQ5        paracrine 0.6050631
223         B2M      CD1A        paracrine 0.5950695
402       CALM1     TRPC3        paracrine 0.5912227
396       CALM1     PTH2R        paracrine 0.5779010
1554      HLA-C    SLC9C2        paracrine 0.5763727
948         DCN       MET        paracrine 0.5691786
168        APOE      LRP2        paracrine 0.5646504
1556      HLA-E     KLRC1        paracrine 0.5599835
2035     LRPAP1      LRP2        paracrine 0.5401711
425       CALM2      SELL        paracrine 0.5374579
367       CALM1      AQP6        paracrine 0.5374112
2076        MDK      LRP2        paracrine 0.5358983
371       CALM1     CRHR1        paracrine 0.5315965
1595     HSPA1A    GRIN2D        paracrine 0.5309563
231         B2M   KIR2DL3        paracrine 0.5280936
382       CALM1     HTR2C        paracrine 0.5249678
437       CALM3     KCNQ5        paracrine 0.5222962
426       CALM2     TRPC5        paracrine 0.5163865
1465       GNAS     CRHR1        paracrine 0.5132488
234         B2M     KLRC2        paracrine 0.5079130
2901    TNFSF12   TNFRSF8        paracrine 0.5057789

$`cluster 17-cluster 5`
     cluster 17 cluster 5 interaction type   LRscore
3245       CD47     SIRPG        paracrine 0.8073767
369       CALM1     CALCR        paracrine 0.7557357
2961      UBA52      FSHR        paracrine 0.7440661
1554      HLA-C    SLC9C2        paracrine 0.7346447
371       CALM1     CRHR1        paracrine 0.7230217
388       CALM1       MIP        paracrine 0.7219234
1465       GNAS     CRHR1        paracrine 0.7080543
411       CALM2      GRM5        paracrine 0.7048690
416       CALM2     KCNQ5        paracrine 0.6703877
1582   HSP90AA1      CFTR        paracrine 0.6656240
2594     RPS27A      LRP2        paracrine 0.6495871
379       CALM1      GRM5        paracrine 0.6428891
2152        NGF    SORCS3        paracrine 0.6408930
2070        MDK       ALK        paracrine 0.6248084
384       CALM1     KCNN4        paracrine 0.6202107
2974        UBB      LRP2        paracrine 0.6149634
387       CALM1     KCNQ5        paracrine 0.6052221
2984        UBC      LRP2        paracrine 0.5999701
2619       RTN4      GJB2        paracrine 0.5965278
2963      UBA52      LRP2        paracrine 0.5946852
407       CALM2      AQP6        paracrine 0.5911869
2511        PTN       ALK        paracrine 0.5832010
2709   SERPING1      SELP        paracrine 0.5653970
226         B2M      CD3D        paracrine 0.5649461
432       CALM3      GRM5        paracrine 0.5623151
423       CALM2    SCN10A        paracrine 0.5429495
1595     HSPA1A    GRIN2D        paracrine 0.5417166
1599      HSPA8      LRP2        paracrine 0.5300023
233         B2M     KLRC1        paracrine 0.5232263
437       CALM3     KCNQ5        paracrine 0.5224622
367       CALM1      AQP6        paracrine 0.5215385
193       ARPC5      LRP2        paracrine 0.5102471
396       CALM1     PTH2R        paracrine 0.5100816

$`cluster 17-cluster 6`
     cluster 17 cluster 6 interaction type   LRscore
411       CALM2      GRM5        paracrine 0.8331309
371       CALM1     CRHR1        paracrine 0.8189889
1465       GNAS     CRHR1        paracrine 0.8078290
379       CALM1      GRM5        paracrine 0.7900645
369       CALM1     CALCR        paracrine 0.7869674
2070        MDK       ALK        paracrine 0.7750409
2511        PTN       ALK        paracrine 0.7432475
432       CALM3      GRM5        paracrine 0.7286831
1554      HLA-C    SLC9C2        paracrine 0.7229140
227         B2M      CD3G        paracrine 0.6849558
416       CALM2     KCNQ5        paracrine 0.6777120
1582   HSP90AA1      CFTR        paracrine 0.6647089
2456       PSAP   GPR37L1        paracrine 0.6605658
2594     RPS27A      LRP2        paracrine 0.6588910
3245       CD47     SIRPG        paracrine 0.6561243
402       CALM1     TRPC3        paracrine 0.6356498
2961      UBA52      FSHR        paracrine 0.6307355
2974        UBB      LRP2        paracrine 0.6246554
387       CALM1     KCNQ5        paracrine 0.6131589
2984        UBC      LRP2        paracrine 0.6098001
233         B2M     KLRC1        paracrine 0.6055806
2963      UBA52      LRP2        paracrine 0.6045595
388       CALM1       MIP        paracrine 0.6002888
1544      HLA-C      CD3G        paracrine 0.6000467
1527      HLA-A      CD3G        paracrine 0.5972753
1537      HLA-B      CD3G        paracrine 0.5932942
1599      HSPA8      LRP2        paracrine 0.5402341
66          ADM     CALCR        paracrine 0.5308747
437       CALM3     KCNQ5        paracrine 0.5307729
193       ARPC5      LRP2        paracrine 0.5205199
1075      EFNB2      GRM5        paracrine 0.5194604
132       APOA1      LRP2        paracrine 0.5094061

$`cluster 17-cluster 7`
     cluster 17 cluster 7 interaction type   LRscore
371       CALM1     CRHR1        paracrine 0.7752255
411       CALM2      GRM5        paracrine 0.7643693
1465       GNAS     CRHR1        paracrine 0.7621510
2070        MDK       ALK        paracrine 0.7287546
379       CALM1      GRM5        paracrine 0.7097393
2511        PTN       ALK        paracrine 0.6930107
416       CALM2     KCNQ5        paracrine 0.6609066
2961      UBA52      FSHR        paracrine 0.6413798
369       CALM1     CALCR        paracrine 0.6410542
432       CALM3      GRM5        paracrine 0.6357015
388       CALM1       MIP        paracrine 0.6121279
1554      HLA-C    SLC9C2        paracrine 0.6083765
2594     RPS27A      LRP2        paracrine 0.5975580
387       CALM1     KCNQ5        paracrine 0.5949989
227         B2M      CD3G        paracrine 0.5882030
1582   HSP90AA1      CFTR        paracrine 0.5803438
2974        UBB      LRP2        paracrine 0.5612656
2984        UBC      LRP2        paracrine 0.5457259
2963      UBA52      LRP2        paracrine 0.5402735
437       CALM3     KCNQ5        paracrine 0.5118246

$`cluster 17-cluster 8`
     cluster 17 cluster 8 interaction type   LRscore
225         B2M     CD247        paracrine 0.7371072
388       CALM1       MIP        paracrine 0.6316519
1595     HSPA1A    GRIN2D        paracrine 0.6024709
407       CALM2      AQP6        paracrine 0.5977860
384       CALM1     KCNN4        paracrine 0.5862872
366       CALM1 ADCYAP1R1        paracrine 0.5790553
1554      HLA-C    SLC9C2        paracrine 0.5657266
2594     RPS27A      LRP2        paracrine 0.5474039
402       CALM1     TRPC3        paracrine 0.5345094
367       CALM1      AQP6        paracrine 0.5283649
425       CALM2      SELL        paracrine 0.5118738
2974        UBB      LRP2        paracrine 0.5102951
416       CALM2     KCNQ5        paracrine 0.5064813

$`cluster 17-cluster 9`
     cluster 17 cluster 9 interaction type   LRscore
388       CALM1       MIP        paracrine 0.8336116
1554      HLA-C    SLC9C2        paracrine 0.8303618
369       CALM1     CALCR        paracrine 0.7960963
411       CALM2      GRM5        paracrine 0.7149649
416       CALM2     KCNQ5        paracrine 0.6952720
407       CALM2      AQP6        paracrine 0.6796665
379       CALM1      GRM5        paracrine 0.6540647
1582   HSP90AA1      CFTR        paracrine 0.6368007
387       CALM1     KCNQ5        paracrine 0.6323280
371       CALM1     CRHR1        paracrine 0.6220019
367       CALM1      AQP6        paracrine 0.6152826
1465       GNAS     CRHR1        paracrine 0.6045612
384       CALM1     KCNN4        paracrine 0.6031005
233         B2M     KLRC1        paracrine 0.5939425
396       CALM1     PTH2R        paracrine 0.5773088
432       CALM3      GRM5        paracrine 0.5743427
437       CALM3     KCNQ5        paracrine 0.5510352
66          ADM     CALCR        paracrine 0.5446276
2619       RTN4      GJB2        paracrine 0.5442684
429       CALM3      AQP6        paracrine 0.5330044
2961      UBA52      FSHR        paracrine 0.5179845

$`cluster 17-cluster 10`
     cluster 17 cluster 10 interaction type   LRscore
388       CALM1        MIP        paracrine 0.8177317
1554      HLA-C     SLC9C2        paracrine 0.7756829
233         B2M      KLRC1        paracrine 0.7177000
1582   HSP90AA1       CFTR        paracrine 0.7165473
411       CALM2       GRM5        paracrine 0.6658127
407       CALM2       AQP6        paracrine 0.6408876
379       CALM1       GRM5        paracrine 0.6002820
371       CALM1      CRHR1        paracrine 0.5946767
234         B2M      KLRC2        paracrine 0.5838666
1465       GNAS      CRHR1        paracrine 0.5768329
367       CALM1       AQP6        paracrine 0.5735993
1556      HLA-E      KLRC1        paracrine 0.5678361
1595     HSPA1A     GRIN2D        paracrine 0.5624293
2594     RPS27A       LRP2        paracrine 0.5232029
369       CALM1      CALCR        paracrine 0.5183726
432       CALM3       GRM5        paracrine 0.5173124
384       CALM1      KCNN4        paracrine 0.5164546

$`cluster 17-cluster 11`
     cluster 17 cluster 11 interaction type   LRscore
1554      HLA-C     SLC9C2        paracrine 0.7648054
425       CALM2       SELL        paracrine 0.7371213
401       CALM1       SELL        paracrine 0.6788284
2961      UBA52       FSHR        paracrine 0.6491394
371       CALM1      CRHR1        paracrine 0.6358123
1465       GNAS      CRHR1        paracrine 0.6186180
446       CALM3       SELL        paracrine 0.6013349
2594     RPS27A       LRP2        paracrine 0.5792352
2535    RARRES2       GPR1        paracrine 0.5515696
2974        UBB       LRP2        paracrine 0.5425554
2984        UBC       LRP2        paracrine 0.5269116
2963      UBA52       LRP2        paracrine 0.5214314

$`cluster 17-cluster 12`
     cluster 17 cluster 12 interaction type   LRscore
425       CALM2       SELL        paracrine 0.8626006
401       CALM1       SELL        paracrine 0.8255473
384       CALM1      KCNN4        paracrine 0.8247260
226         B2M       CD3D        paracrine 0.8014695
224         B2M       CD1B        paracrine 0.7767060
446       CALM3       SELL        paracrine 0.7715404
1543      HLA-C       CD3D        paracrine 0.7358525
1526      HLA-A       CD3D        paracrine 0.7336044
225         B2M      CD247        paracrine 0.7313777
1536      HLA-B       CD3D        paracrine 0.7303626
227         B2M       CD3G        paracrine 0.7005679
1430      GNAI2       CCR5        paracrine 0.6928767
2453       PSAP       CD1B        paracrine 0.6647499
618        CD36       TLR6        paracrine 0.6621681
223         B2M       CD1A        paracrine 0.6424083
559        CCL2       CCR5        paracrine 0.6207346
1544      HLA-C       CD3G        paracrine 0.6175168
615        CD34       SELL        paracrine 0.6161930
1527      HLA-A       CD3G        paracrine 0.6147889
1537      HLA-B       CD3G        paracrine 0.6108681
369       CALM1      CALCR        paracrine 0.6064613
650         CFH       SELL        paracrine 0.6025402
3162        FYN        SPN        paracrine 0.5773603
3012       VCAN       SELL        paracrine 0.5457238
1750       IL1B      IL1R2        paracrine 0.5018718
625        CD55        CR1        paracrine 0.5018135

$`cluster 17-cluster 13`
     cluster 17 cluster 13 interaction type   LRscore
1554      HLA-C     SLC9C2        paracrine 0.7569379
407       CALM2       AQP6        paracrine 0.6731962
2961      UBA52       FSHR        paracrine 0.6317117
1595     HSPA1A     GRIN2D        paracrine 0.6158061
367       CALM1       AQP6        paracrine 0.6082614
425       CALM2       SELL        paracrine 0.5941111
369       CALM1      CALCR        paracrine 0.5930020
2594     RPS27A       LRP2        paracrine 0.5743468
388       CALM1        MIP        paracrine 0.5731143
2456       PSAP    GPR37L1        paracrine 0.5499661
2974        UBB       LRP2        paracrine 0.5375810
429       CALM3       AQP6        paracrine 0.5256393
401       CALM1       SELL        paracrine 0.5245602
402       CALM1      TRPC3        paracrine 0.5242903
2984        UBC       LRP2        paracrine 0.5219170
2963      UBA52       LRP2        paracrine 0.5164321
384       CALM1      KCNN4        paracrine 0.5067443

$`cluster 17-cluster 14`
     cluster 17 cluster 14 interaction type   LRscore
2070        MDK        ALK        paracrine 0.7906703
3245       CD47      SIRPG        paracrine 0.7888278
411       CALM2       GRM5        paracrine 0.7820512
2594     RPS27A       LRP2        paracrine 0.7809203
371       CALM1      CRHR1        paracrine 0.7740425
1465       GNAS      CRHR1        paracrine 0.7609204
2511        PTN        ALK        paracrine 0.7604029
2974        UBB       LRP2        paracrine 0.7543664
369       CALM1      CALCR        paracrine 0.7542670
2984        UBC       LRP2        paracrine 0.7425288
2963      UBA52       LRP2        paracrine 0.7383058
2961      UBA52       FSHR        paracrine 0.7349987
379       CALM1       GRM5        paracrine 0.7300730
416       CALM2      KCNQ5        paracrine 0.7053231
1599      HSPA8       LRP2        paracrine 0.6843783
1554      HLA-C     SLC9C2        paracrine 0.6760195
193       ARPC5       LRP2        paracrine 0.6670355
388       CALM1        MIP        paracrine 0.6616863
432       CALM3       GRM5        paracrine 0.6587279
132       APOA1       LRP2        paracrine 0.6570804
1582   HSP90AA1       CFTR        paracrine 0.6562238
233         B2M      KLRC1        paracrine 0.6486394
2152        NGF     SORCS3        paracrine 0.6466449
387       CALM1      KCNQ5        paracrine 0.6433903
384       CALM1      KCNN4        paracrine 0.6260573
168        APOE       LRP2        paracrine 0.6148952
2709   SERPING1       SELP        paracrine 0.5974792
2035     LRPAP1       LRP2        paracrine 0.5911957
2076        MDK       LRP2        paracrine 0.5870345
2456       PSAP    GPR37L1        paracrine 0.5765843
437       CALM3      KCNQ5        paracrine 0.5628525
8         ACTR2       LRP2        paracrine 0.5516830
227         B2M       CD3G        paracrine 0.5441191
1007      EFNA1      EPHA1        paracrine 0.5382414
91          AGT       LRP2        paracrine 0.5266257
226         B2M       CD3D        paracrine 0.5240217
1595     HSPA1A     GRIN2D        paracrine 0.5239957

$`cluster 17-cluster 15`
     cluster 17 cluster 15 interaction type   LRscore
388       CALM1        MIP        paracrine 0.8200268
1582   HSP90AA1       CFTR        paracrine 0.7018194
407       CALM2       AQP6        paracrine 0.7002346
2594     RPS27A       LRP2        paracrine 0.6672669
367       CALM1       AQP6        paracrine 0.6377816
411       CALM2       GRM5        paracrine 0.6356177
2974        UBB       LRP2        paracrine 0.6334042
1554      HLA-C     SLC9C2        paracrine 0.6220990
2984        UBC       LRP2        paracrine 0.6186838
2963      UBA52       LRP2        paracrine 0.6134868
233         B2M      KLRC1        paracrine 0.5989113
379       CALM1       GRM5        paracrine 0.5680076
429       CALM3       AQP6        paracrine 0.5568496
384       CALM1      KCNN4        paracrine 0.5556853
1599      HSPA8       LRP2        paracrine 0.5495316
369       CALM1      CALCR        paracrine 0.5426211
371       CALM1      CRHR1        paracrine 0.5401011
193       ARPC5       LRP2        paracrine 0.5298691
396       CALM1      PTH2R        paracrine 0.5239595
1465       GNAS      CRHR1        paracrine 0.5217868
132       APOA1       LRP2        paracrine 0.5187716
402       CALM1      TRPC3        paracrine 0.5159570

$`cluster 17-cluster 16`
     cluster 17 cluster 16 interaction type   LRscore
1554      HLA-C     SLC9C2        paracrine 0.8904812
388       CALM1        MIP        paracrine 0.8596779
369       CALM1      CALCR        paracrine 0.7715561
407       CALM2       AQP6        paracrine 0.7639721
233         B2M      KLRC1        paracrine 0.7165561
367       CALM1       AQP6        paracrine 0.7092851
416       CALM2      KCNQ5        paracrine 0.6994517
1582   HSP90AA1       CFTR        paracrine 0.6964446
384       CALM1      KCNN4        paracrine 0.6830929
387       CALM1      KCNQ5        paracrine 0.6369201
429       CALM3       AQP6        paracrine 0.6351909
2619       RTN4       GJB2        paracrine 0.5903143
371       CALM1      CRHR1        paracrine 0.5717647
1556      HLA-E      KLRC1        paracrine 0.5664518
437       CALM3      KCNQ5        paracrine 0.5559296
1465       GNAS      CRHR1        paracrine 0.5536693
2901    TNFSF12    TNFRSF8        paracrine 0.5474546
396       CALM1      PTH2R        paracrine 0.5462394
234         B2M      KLRC2        paracrine 0.5372139
66          ADM      CALCR        paracrine 0.5085075

$`cluster 17-cluster 18`
     cluster 17 cluster 18 interaction type   LRscore
1582   HSP90AA1       CFTR        paracrine 0.7082273
948         DCN        MET        paracrine 0.7044066
2594     RPS27A       LRP2        paracrine 0.6831684
2974        UBB       LRP2        paracrine 0.6500754
1554      HLA-C     SLC9C2        paracrine 0.6443050
233         B2M      KLRC1        paracrine 0.6413369
2984        UBC       LRP2        paracrine 0.6356393
2963      UBA52       LRP2        paracrine 0.6305354
371       CALM1      CRHR1        paracrine 0.5934960
1465       GNAS      CRHR1        paracrine 0.5756374
1599      HSPA8       LRP2        paracrine 0.5674120
2685     SEMA5A        MET        paracrine 0.5630501
426       CALM2      TRPC5        paracrine 0.5613951
416       CALM2      KCNQ5        paracrine 0.5585507
193       ARPC5       LRP2        paracrine 0.5478879
132       APOA1       LRP2        paracrine 0.5368440
384       CALM1      KCNN4        paracrine 0.5164272

$`cluster 18-cluster 1`
     cluster 18 cluster 1 interaction type   LRscore
228         B2M       HFE        paracrine 0.7116973
3230       CD99     PILRA        paracrine 0.6961236
2590     RPS27A     ADRB2        paracrine 0.6819571
2303       P4HB    GPR162        paracrine 0.6772342
2970        UBB     ADRB2        paracrine 0.6651076
2955      UBA52     ADRB2        paracrine 0.6474470
2980        UBC     ADRB2        paracrine 0.6312076
1597      HSPA8     ADRB2        paracrine 0.5891327
375       CALM1     GLP2R        paracrine 0.5401529
1471       GNAS     PTGIR        paracrine 0.5389430

$`cluster 18-cluster 2`
     cluster 18 cluster 2 interaction type   LRscore
2961      UBA52      FSHR        paracrine 0.7779196
425       CALM2      SELL        paracrine 0.7024191
228         B2M       HFE        paracrine 0.6819681
2590     RPS27A     ADRB2        paracrine 0.6674693
401       CALM1      SELL        paracrine 0.6555550
2970        UBB     ADRB2        paracrine 0.6502460
2955      UBA52     ADRB2        paracrine 0.6322350
2535    RARRES2      GPR1        paracrine 0.6188314
2980        UBC     ADRB2        paracrine 0.6157108
1597      HSPA8     ADRB2        paracrine 0.5730637
3230       CD99     PILRA        paracrine 0.5729280
446       CALM3      SELL        paracrine 0.5587905
654         CGA      FSHR        paracrine 0.5045285

$`cluster 18-cluster 3`
     cluster 18 cluster 3 interaction type   LRscore
3187        BSG      SELE        paracrine 0.8641816
2708   SERPING1      SELE        paracrine 0.8056778
2590     RPS27A     ADRB2        paracrine 0.7923272
1464       GNAS     AVPR2        paracrine 0.7856154
2970        UBB     ADRB2        paracrine 0.7794338
2955      UBA52     ADRB2        paracrine 0.7656782
2980        UBC     ADRB2        paracrine 0.7528055
1597      HSPA8     ADRB2        paracrine 0.7184147
228         B2M       HFE        paracrine 0.6984008
2709   SERPING1      SELP        paracrine 0.6888403
2533    RARRES2     CCRL2        paracrine 0.6820093
191       ARPC5     ADRB2        paracrine 0.6017758
2406       POMC     ADRB2        paracrine 0.5910451
3230       CD99     PILRA        paracrine 0.5580604
1590    HSP90B1      TLR1        paracrine 0.5400969
2301        OXT     AVPR2        paracrine 0.5328312
6         ACTR2     ADRB2        paracrine 0.5230868
425       CALM2      SELL        paracrine 0.5219615
3085        VWF      SELP        paracrine 0.5193728

$`cluster 18-cluster 4`
     cluster 18 cluster 4 interaction type   LRscore
226         B2M      CD3D        paracrine 0.7992470
1526      HLA-A      CD3D        paracrine 0.7565321
1543      HLA-C      CD3D        paracrine 0.7347017
1536      HLA-B      CD3D        paracrine 0.7127574
227         B2M      CD3G        paracrine 0.7088480
225         B2M     CD247        paracrine 0.6936170
1527      HLA-A      CD3G        paracrine 0.6551966
228         B2M       HFE        paracrine 0.6479310
1544      HLA-C      CD3G        paracrine 0.6287390
1537      HLA-B      CD3G        paracrine 0.6027688
3230       CD99     PILRA        paracrine 0.5870796
424       CALM2     SCN4A        paracrine 0.5757826
2510       PTMA     VIPR1        paracrine 0.5467368
3187        BSG      SELE        paracrine 0.5344639
223         B2M      CD1A        paracrine 0.5343503
425       CALM2      SELL        paracrine 0.5323062
399       CALM1     SCN4A        paracrine 0.5225317

$`cluster 18-cluster 5`
     cluster 18 cluster 5 interaction type   LRscore
2510       PTMA     VIPR1        paracrine 0.8090015
2961      UBA52      FSHR        paracrine 0.7549252
404       CALM1     VIPR1        paracrine 0.7447355
411       CALM2      GRM5        paracrine 0.7005430
1473       GNAS     VIPR1        paracrine 0.7001095
379       CALM1      GRM5        paracrine 0.6535292
2590     RPS27A     ADRB2        paracrine 0.6495695
2970        UBB     ADRB2        paracrine 0.6319303
2424       POMC     VIPR1        paracrine 0.6155914
2955      UBA52     ADRB2        paracrine 0.6135367
424       CALM2     SCN4A        paracrine 0.6087197
2980        UBC     ADRB2        paracrine 0.5967082
2709   SERPING1      SELP        paracrine 0.5703728
121       ANXA1      FPR1        paracrine 0.5666726
432       CALM3      GRM5        paracrine 0.5565806
399       CALM1     SCN4A        paracrine 0.5564180
1597      HSPA8     ADRB2        paracrine 0.5534816
423       CALM2    SCN10A        paracrine 0.5378064
663         CGA     VIPR1        paracrine 0.5127940
226         B2M      CD3D        paracrine 0.5034789

$`cluster 18-cluster 6`
     cluster 18 cluster 6 interaction type   LRscore
411       CALM2      GRM5        paracrine 0.8302321
379       CALM1      GRM5        paracrine 0.7976994
424       CALM2     SCN4A        paracrine 0.7421554
432       CALM3      GRM5        paracrine 0.7240587
399       CALM1     SCN4A        paracrine 0.6988664
68          ADM    GPR182        paracrine 0.6720882
2510       PTMA     VIPR1        paracrine 0.6701612
2456       PSAP   GPR37L1        paracrine 0.6641384
2961      UBA52      FSHR        paracrine 0.6441031
227         B2M      CD3G        paracrine 0.6293191
445       CALM3     SCN4A        paracrine 0.6069746
404       CALM1     VIPR1        paracrine 0.5832447
1527      HLA-A      CD3G        paracrine 0.5699046
455        CALR      TSHR        paracrine 0.5447191
1544      HLA-C      CD3G        paracrine 0.5414824
1473       GNAS     VIPR1        paracrine 0.5282695
1472       GNAS      TSHR        paracrine 0.5236218
1537      HLA-B      CD3G        paracrine 0.5141253

$`cluster 18-cluster 7`
     cluster 18 cluster 7 interaction type   LRscore
411       CALM2      GRM5        paracrine 0.7606193
379       CALM1      GRM5        paracrine 0.7192574
2961      UBA52      FSHR        paracrine 0.6545731
68          ADM    GPR182        paracrine 0.6454951
2510       PTMA     VIPR1        paracrine 0.6451759
432       CALM3      GRM5        paracrine 0.6302964
404       CALM1     VIPR1        paracrine 0.5560371
424       CALM2     SCN4A        paracrine 0.5375814
227         B2M      CD3G        paracrine 0.5272721
1473       GNAS     VIPR1        paracrine 0.5005463

$`cluster 18-cluster 8`
     cluster 18 cluster 8 interaction type   LRscore
225         B2M     CD247        paracrine 0.6864647
3230       CD99     PILRA        paracrine 0.6291440
424       CALM2     SCN4A        paracrine 0.5830324
2510       PTMA     VIPR1        paracrine 0.5655707
228         B2M       HFE        paracrine 0.5607215
2590     RPS27A     ADRB2        paracrine 0.5439640
399       CALM1     SCN4A        paracrine 0.5299486
2970        UBB     ADRB2        paracrine 0.5248970
425       CALM2      SELL        paracrine 0.5066987
2955      UBA52     ADRB2        paracrine 0.5053415

$`cluster 18-cluster 9`
     cluster 18 cluster 9 interaction type   LRscore
411       CALM2      GRM5        paracrine 0.7107262
2590     RPS27A     ADRB2        paracrine 0.6867931
2970        UBB     ADRB2        paracrine 0.6700759
379       CALM1      GRM5        paracrine 0.6645456
2955      UBA52     ADRB2        paracrine 0.6525404
2980        UBC     ADRB2        paracrine 0.6364039
424       CALM2     SCN4A        paracrine 0.5996963
1597      HSPA8     ADRB2        paracrine 0.5945410
432       CALM3      GRM5        paracrine 0.5686449
3230       CD99     PILRA        paracrine 0.5555578
399       CALM1     SCN4A        paracrine 0.5470859
2961      UBA52      FSHR        paracrine 0.5324078

$`cluster 18-cluster 10`
     cluster 18 cluster 10 interaction type   LRscore
411       CALM2       GRM5        paracrine 0.6611895
3230       CD99      PILRA        paracrine 0.6332687
379       CALM1       GRM5        paracrine 0.6114243
2510       PTMA      VIPR1        paracrine 0.6011565
432       CALM3       GRM5        paracrine 0.5115005
404       CALM1      VIPR1        paracrine 0.5093688
424       CALM2      SCN4A        paracrine 0.5032744

$`cluster 18-cluster 11`
     cluster 18 cluster 11 interaction type   LRscore
425       CALM2       SELL        paracrine 0.7330891
401       CALM1       SELL        paracrine 0.6889159
2961      UBA52       FSHR        paracrine 0.6621976
446       CALM3       SELL        paracrine 0.5957441
2535    RARRES2       GPR1        paracrine 0.5751554
3187        BSG       SELE        paracrine 0.5294130

$`cluster 18-cluster 12`
     cluster 18 cluster 12 interaction type   LRscore
237         B2M     LILRB2        paracrine 0.8878358
3230       CD99      PILRA        paracrine 0.8781429
121       ANXA1       FPR1        paracrine 0.8745378
2590     RPS27A      ADRB2        paracrine 0.8736218
2970        UBB      ADRB2        paracrine 0.8649151
1534      HLA-A     LILRB2        paracrine 0.8606846
425       CALM2       SELL        paracrine 0.8601278
2955      UBA52      ADRB2        paracrine 0.8555022
2980        UBC      ADRB2        paracrine 0.8465753
1552      HLA-C     LILRB2        paracrine 0.8462956
1590    HSP90B1       TLR1        paracrine 0.8428220
1593    HSP90B1       TLR7        paracrine 0.8416626
123       ANXA1       FPR3        paracrine 0.8365678
401       CALM1       SELL        paracrine 0.8321659
1542      HLA-B     LILRB2        paracrine 0.8314644
1597      HSPA8      ADRB2        paracrine 0.8221481
1441      GNAI2       FPR1        paracrine 0.8113754
446       CALM3       SELL        paracrine 0.7674133
226         B2M       CD3D        paracrine 0.7591746
2510       PTMA      VIPR1        paracrine 0.7553424
191       ARPC5      ADRB2        paracrine 0.7324773
1514      HEBP1       FPR3        paracrine 0.7322596
224         B2M       CD1B        paracrine 0.7309068
2406       POMC      ADRB2        paracrine 0.7236511
2533    RARRES2      CCRL2        paracrine 0.7141252
1526      HLA-A       CD3D        paracrine 0.7110162
228         B2M        HFE        paracrine 0.7081111
248         BGN       TLR1        paracrine 0.6869994
1543      HLA-C       CD3D        paracrine 0.6867942
404       CALM1      VIPR1        paracrine 0.6801595
225         B2M      CD247        paracrine 0.6801105
2453       PSAP       CD1B        paracrine 0.6683006
6         ACTR2      ADRB2        paracrine 0.6652482
556        CCL2       CCR2        paracrine 0.6632258
1536      HLA-B       CD3D        paracrine 0.6627065
227         B2M       CD3G        paracrine 0.6462644
1471       GNAS      PTGIR        paracrine 0.6363905
652         CGA      ADRB2        paracrine 0.6324995
1473       GNAS      VIPR1        paracrine 0.6298552
626        CD55     ADGRE2        paracrine 0.6230798
582        CCL5       CCR5        paracrine 0.6201115
1430      GNAI2       CCR5        paracrine 0.6132778
3014       VCAN       TLR1        paracrine 0.6084523
1426      GNAI2     ADRA2B        paracrine 0.6076645
2303       P4HB     GPR162        paracrine 0.6075998
2403      PODXL       SELL        paracrine 0.6024534
1527      HLA-A       CD3G        paracrine 0.5877870
223         B2M       CD1A        paracrine 0.5838232
2402     PODXL2       SELL        paracrine 0.5728466
615        CD34       SELL        paracrine 0.5660333
3012       VCAN       SELL        paracrine 0.5652447
1544      HLA-C       CD3G        paracrine 0.5596334
64          ADM      ADRB2        paracrine 0.5527930
559        CCL2       CCR5        paracrine 0.5412184
3238      HLA-F     LILRB2        paracrine 0.5410114
2424       POMC      VIPR1        paracrine 0.5385865
1537      HLA-B       CD3G        paracrine 0.5324240
1293        FN1      ITGB7        paracrine 0.5288932
2560       RLN2      ADRB2        paracrine 0.5227327
3125      WNT5A      ADRB2        paracrine 0.5212834
1449      GNAI2     P2RY12        paracrine 0.5204536
1865      IRAK4       TLR7        paracrine 0.5005870

$`cluster 18-cluster 13`
     cluster 18 cluster 13 interaction type   LRscore
228         B2M        HFE        paracrine 0.6861753
2590     RPS27A      ADRB2        paracrine 0.6775219
2970        UBB      ADRB2        paracrine 0.6605544
2961      UBA52       FSHR        paracrine 0.6450639
2955      UBA52      ADRB2        paracrine 0.6427827
3230       CD99      PILRA        paracrine 0.6377719
2980        UBC      ADRB2        paracrine 0.6264524
425       CALM2       SELL        paracrine 0.5891080
1597      HSPA8      ADRB2        paracrine 0.5841923
3187        BSG       SELE        paracrine 0.5737809
2456       PSAP    GPR37L1        paracrine 0.5539167
401       CALM1       SELL        paracrine 0.5361824

$`cluster 18-cluster 14`
     cluster 18 cluster 14 interaction type   LRscore
2510       PTMA      VIPR1        paracrine 0.7823160
411       CALM2       GRM5        paracrine 0.7785010
2961      UBA52       FSHR        paracrine 0.7461112
379       CALM1       GRM5        paracrine 0.7391694
404       CALM1      VIPR1        paracrine 0.7122645
1473       GNAS      VIPR1        paracrine 0.6645191
2590     RPS27A      ADRB2        paracrine 0.6632153
432       CALM3       GRM5        paracrine 0.6534781
2970        UBB      ADRB2        paracrine 0.6458885
2955      UBA52      ADRB2        paracrine 0.6277816
2980        UBC      ADRB2        paracrine 0.6111804
2709   SERPING1       SELP        paracrine 0.6023460
2456       PSAP    GPR37L1        paracrine 0.5804795
2424       POMC      VIPR1        paracrine 0.5760445
1597      HSPA8      ADRB2        paracrine 0.5683829
312          C3      C5AR2        paracrine 0.5239357
424       CALM2      SCN4A        paracrine 0.5226910
68          ADM     GPR182        paracrine 0.5160466
1454      GNAI2      S1PR5        paracrine 0.5159428
2568       RLN2      RXFP2        paracrine 0.5099579
455        CALR       TSHR        paracrine 0.5099312

$`cluster 18-cluster 15`
     cluster 18 cluster 15 interaction type   LRscore
2510       PTMA      VIPR1        paracrine 0.6560916
411       CALM2       GRM5        paracrine 0.6308083
1590    HSP90B1       TLR1        paracrine 0.6014640
379       CALM1       GRM5        paracrine 0.5794193
404       CALM1      VIPR1        paracrine 0.5678584
3230       CD99      PILRA        paracrine 0.5361825
1473       GNAS      VIPR1        paracrine 0.5125498
228         B2M        HFE        paracrine 0.5078712
424       CALM2      SCN4A        paracrine 0.5067281

$`cluster 18-cluster 16`
     cluster 18 cluster 16 interaction type   LRscore
2590     RPS27A      ADRB2        paracrine 0.5757043
3187        BSG       SELE        paracrine 0.5667421
2970        UBB      ADRB2        paracrine 0.5568834
3230       CD99      PILRA        paracrine 0.5465266
2955      UBA52      ADRB2        paracrine 0.5374844
2980        UBC      ADRB2        paracrine 0.5199355

$`cluster 18-cluster 17`
     cluster 18 cluster 17 interaction type   LRscore
1471       GNAS      PTGIR        paracrine 0.8109370
2408       POMC      GPR20        paracrine 0.7953432
2590     RPS27A      ADRB2        paracrine 0.7379563
2970        UBB      ADRB2        paracrine 0.7228680
655         CGA      GPR20        paracrine 0.7186448
1426      GNAI2     ADRA2B        paracrine 0.7098864
2510       PTMA      VIPR1        paracrine 0.7096558
2955      UBA52      ADRB2        paracrine 0.7069111
2980        UBC      ADRB2        paracrine 0.6921082
1597      HSPA8      ADRB2        paracrine 0.6531635
69          ADM      GPR20        paracrine 0.6472005
404       CALM1      VIPR1        paracrine 0.6273597
3187        BSG       SELE        paracrine 0.6272966
2562       RLN2      GPR20        paracrine 0.6191137
55         ADM2      GPR20        paracrine 0.5948057
3230       CD99      PILRA        paracrine 0.5778083
1473       GNAS      VIPR1        paracrine 0.5739529
2303       P4HB     GPR162        paracrine 0.5621344
1412        GIP      GPR20        paracrine 0.5483797
237         B2M     LILRB2        paracrine 0.5382030
191       ARPC5      ADRB2        paracrine 0.5272810
228         B2M        HFE        paracrine 0.5246265
2708   SERPING1       SELE        paracrine 0.5230682
2406       POMC      ADRB2        paracrine 0.5161569
424       CALM2      SCN4A        paracrine 0.5140335
1847      INSL3      GPR20        paracrine 0.5131968
