# Supplementary material for: The construction of a testis transcriptional cell atlas from embryo to adult reveals various somatic cells and their molecular roles
Source: J Transl Med. 2023 Nov 27;21:859. doi: 10.1186/s12967-023-04722-2 (PMC10680190; doi:10.1186/s12967-023-04722-2)
Supplement: Supplementary file 5 — Additional file 5: The details of all somatic and germ cells L-R interactions [file 12967_2023_4722_MOESM5_ESM.xlsx]

## Sheet: Sheet1
Additional file 5: The details of all somatic and germ cells L-R interactions
id	ligand cluster	ligand gene	receptor cluster	receptor gene	interaction.type	LRscore	ligand gene-receptor gene
155412	cluster 17	HLA-C	cluster 16	SLC9C2	paracrine	0.890481	HLA-C-SLC9C2
38810	cluster 17	CALM1	cluster 16	MIP	paracrine	0.859678	CALM1-MIP
4065	cluster 11	CALM2	cluster 5	ADCY8	paracrine	0.856059	CALM2-ADCY8
41115	cluster 11	CALM2	cluster 6	GRM5	paracrine	0.839562	CALM2-GRM5
2262	cluster 17	B2M	cluster 4	CD3D	paracrine	0.836024	B2M-CD3D
3654	cluster 11	CALM1	cluster 5	ADCY8	paracrine	0.83513	CALM1-ADCY8
3885	cluster 17	CALM1	cluster 9	MIP	paracrine	0.833612	CALM1-MIP
41130	cluster 17	CALM2	cluster 6	GRM5	paracrine	0.833131	CALM2-GRM5
15546	cluster 17	HLA-C	cluster 9	SLC9C2	paracrine	0.830362	HLA-C-SLC9C2
41137	cluster 18	CALM2	cluster 6	GRM5	paracrine	0.830232	CALM2-GRM5
365	cluster 3	CALM1	cluster 5	ADCY8	paracrine	0.824828	CALM1-ADCY8
4111	cluster 1	CALM2	cluster 6	GRM5	paracrine	0.823068	CALM2-GRM5
41123	cluster 12	CALM2	cluster 6	GRM5	paracrine	0.822489	CALM2-GRM5
4118	cluster 2	CALM2	cluster 6	GRM5	paracrine	0.821622	CALM2-GRM5
406	cluster 3	CALM2	cluster 5	ADCY8	paracrine	0.821604	CALM2-ADCY8
3889	cluster 17	CALM1	cluster 15	MIP	paracrine	0.820027	CALM1-MIP
3712	cluster 17	CALM1	cluster 6	CRHR1	paracrine	0.818989	CALM1-CRHR1
3886	cluster 17	CALM1	cluster 10	MIP	paracrine	0.817732	CALM1-MIP
37915	cluster 11	CALM1	cluster 6	GRM5	paracrine	0.816748	CALM1-GRM5
4001	cluster 11	CALM1	cluster 5	SCTR	paracrine	0.815593	CALM1-SCTR
25101	cluster 18	PTMA	cluster 5	VIPR1	paracrine	0.809002	PTMA-VIPR1
14652	cluster 17	GNAS	cluster 6	CRHR1	paracrine	0.807829	GNAS-CRHR1
1460	cluster 3	GNAS	cluster 5	ADCY8	paracrine	0.807547	GNAS-ADCY8
32453	cluster 17	CD47	cluster 5	SIRPG	paracrine	0.807377	CD47-SIRPG
3798	cluster 2	CALM1	cluster 6	GRM5	paracrine	0.805161	CALM1-GRM5
40610	cluster 11	CALM2	cluster 14	ADCY8	paracrine	0.800119	CALM2-ADCY8
37922	cluster 12	CALM1	cluster 6	GRM5	paracrine	0.799426	CALM1-GRM5
2266	cluster 18	B2M	cluster 4	CD3D	paracrine	0.799247	B2M-CD3D
37936	cluster 18	CALM1	cluster 6	GRM5	paracrine	0.797699	CALM1-GRM5
3693	cluster 17	CALM1	cluster 9	CALCR	paracrine	0.796096	CALM1-CALCR
3245	cluster 11	CD47	cluster 5	SIRPG	paracrine	0.790841	CD47-SIRPG
20703	cluster 17	MDK	cluster 14	ALK	paracrine	0.79067	MDK-ALK
37929	cluster 17	CALM1	cluster 6	GRM5	paracrine	0.790064	CALM1-GRM5
41119	cluster 11	CALM2	cluster 14	GRM5	paracrine	0.789954	CALM2-GRM5
32455	cluster 17	CD47	cluster 14	SIRPG	paracrine	0.788828	CD47-SIRPG
3691	cluster 17	CALM1	cluster 6	CALCR	paracrine	0.786967	CALM1-CALCR
25107	cluster 18	PTMA	cluster 14	VIPR1	paracrine	0.782316	PTMA-VIPR1
41134	cluster 17	CALM2	cluster 14	GRM5	paracrine	0.782051	CALM2-GRM5
259421	cluster 17	RPS27A	cluster 14	LRP2	paracrine	0.78092	RPS27A-LRP2
15432	cluster 17	HLA-C	cluster 4	CD3D	paracrine	0.778674	HLA-C-CD3D
41141	cluster 18	CALM2	cluster 14	GRM5	paracrine	0.778501	CALM2-GRM5
15262	cluster 17	HLA-A	cluster 4	CD3D	paracrine	0.77668	HLA-A-CD3D
25949	cluster 12	RPS27A	cluster 14	LRP2	paracrine	0.775728	RPS27A-LRP2
15547	cluster 17	HLA-C	cluster 10	SLC9C2	paracrine	0.775683	HLA-C-SLC9C2
3713	cluster 17	CALM1	cluster 7	CRHR1	paracrine	0.775226	CALM1-CRHR1
20701	cluster 17	MDK	cluster 6	ALK	paracrine	0.775041	MDK-ALK
3717	cluster 17	CALM1	cluster 14	CRHR1	paracrine	0.774042	CALM1-CRHR1
15362	cluster 17	HLA-B	cluster 4	CD3D	paracrine	0.773801	HLA-B-CD3D
14604	cluster 11	GNAS	cluster 5	ADCY8	paracrine	0.773723	GNAS-ADCY8
3657	cluster 11	CALM1	cluster 14	ADCY8	paracrine	0.773211	CALM1-ADCY8
41116	cluster 11	CALM2	cluster 7	GRM5	paracrine	0.772727	CALM2-GRM5
3791	cluster 1	CALM1	cluster 6	GRM5	paracrine	0.772554	CALM1-GRM5
3699	cluster 17	CALM1	cluster 16	CALCR	paracrine	0.771556	CALM1-CALCR
32452	cluster 11	CD47	cluster 14	SIRPG	paracrine	0.771151	CD47-SIRPG
4115	cluster 1	CALM2	cluster 14	GRM5	paracrine	0.76976	CALM2-GRM5
41127	cluster 12	CALM2	cluster 14	GRM5	paracrine	0.769054	CALM2-GRM5
41112	cluster 2	CALM2	cluster 14	GRM5	paracrine	0.768	CALM2-GRM5
1422	cluster 3	GNAI2	cluster 5	ADCY8	paracrine	0.765828	GNAI2-ADCY8
41131	cluster 17	CALM2	cluster 7	GRM5	paracrine	0.764369	CALM2-GRM5
295618	cluster 11	UBA52	cluster 4	AGTR1	paracrine	0.76421	UBA52-AGTR1
4078	cluster 17	CALM2	cluster 16	AQP6	paracrine	0.763972	CALM2-AQP6
14653	cluster 17	GNAS	cluster 7	CRHR1	paracrine	0.762151	GNAS-CRHR1
37919	cluster 11	CALM1	cluster 14	GRM5	paracrine	0.762085	CALM1-GRM5
14657	cluster 17	GNAS	cluster 14	CRHR1	paracrine	0.76092	GNAS-CRHR1
41138	cluster 18	CALM2	cluster 7	GRM5	paracrine	0.760619	CALM2-GRM5
29638	cluster 12	UBA52	cluster 14	LRP2	paracrine	0.760553	UBA52-LRP2
25113	cluster 17	PTN	cluster 14	ALK	paracrine	0.760403	PTN-ALK
3652	cluster 3	CALM1	cluster 14	ADCY8	paracrine	0.760151	CALM1-ADCY8
226	cluster 11	B2M	cluster 4	CD3D	paracrine	0.75808	B2M-CD3D
29848	cluster 12	UBC	cluster 14	LRP2	paracrine	0.757255	UBC-LRP2
2271	cluster 17	B2M	cluster 4	CD3G	paracrine	0.757154	B2M-CD3G
15264	cluster 18	HLA-A	cluster 4	CD3D	paracrine	0.756532	HLA-A-CD3D
4062	cluster 3	CALM2	cluster 14	ADCY8	paracrine	0.756089	CALM2-ADCY8
369	cluster 17	CALM1	cluster 5	CALCR	paracrine	0.755736	CALM1-CALCR
4283	cluster 11	CALM3	cluster 5	ADCY8	paracrine	0.755306	CALM3-ADCY8
296117	cluster 18	UBA52	cluster 5	FSHR	paracrine	0.754925	UBA52-FSHR
297418	cluster 17	UBB	cluster 14	LRP2	paracrine	0.754366	UBB-LRP2
3697	cluster 17	CALM1	cluster 14	CALCR	paracrine	0.754267	CALM1-CALCR
4112	cluster 1	CALM2	cluster 7	GRM5	paracrine	0.751398	CALM2-GRM5
400	cluster 11	CALM1	cluster 4	SCTR	paracrine	0.75132	CALM1-SCTR
41124	cluster 12	CALM2	cluster 7	GRM5	paracrine	0.750654	CALM2-GRM5
4119	cluster 2	CALM2	cluster 7	GRM5	paracrine	0.749543	CALM2-GRM5
428	cluster 3	CALM3	cluster 5	ADCY8	paracrine	0.749311	CALM3-ADCY8
37912	cluster 2	CALM1	cluster 14	GRM5	paracrine	0.748108	CALM1-GRM5
296123	cluster 18	UBA52	cluster 14	FSHR	paracrine	0.746111	UBA52-FSHR
404	cluster 18	CALM1	cluster 5	VIPR1	paracrine	0.744735	CALM1-VIPR1
29619	cluster 17	UBA52	cluster 5	FSHR	paracrine	0.744066	UBA52-FSHR
2253	cluster 17	B2M	cluster 4	CD247	paracrine	0.743536	B2M-CD247
37916	cluster 11	CALM1	cluster 7	GRM5	paracrine	0.743315	CALM1-GRM5
259413	cluster 17	RPS27A	cluster 4	LRP2	paracrine	0.743294	RPS27A-LRP2
25111	cluster 17	PTN	cluster 6	ALK	paracrine	0.743247	PTN-ALK
298418	cluster 17	UBC	cluster 14	LRP2	paracrine	0.742529	UBC-LRP2
4242	cluster 18	CALM2	cluster 6	SCN4A	paracrine	0.742155	CALM2-SCN4A
37926	cluster 12	CALM1	cluster 14	GRM5	paracrine	0.741234	CALM1-GRM5
37940	cluster 18	CALM1	cluster 14	GRM5	paracrine	0.739169	CALM1-GRM5
14602	cluster 3	GNAS	cluster 14	ADCY8	paracrine	0.738512	GNAS-ADCY8
296318	cluster 17	UBA52	cluster 14	LRP2	paracrine	0.738306	UBA52-LRP2
25941	cluster 12	RPS27A	cluster 4	LRP2	paracrine	0.737509	RPS27A-LRP2
2254	cluster 17	B2M	cluster 8	CD247	paracrine	0.737107	B2M-CD247
296115	cluster 17	UBA52	cluster 14	FSHR	paracrine	0.734999	UBA52-FSHR
15434	cluster 18	HLA-C	cluster 4	CD3D	paracrine	0.734702	HLA-C-CD3D
15542	cluster 17	HLA-C	cluster 5	SLC9C2	paracrine	0.734645	HLA-C-SLC9C2
29747	cluster 12	UBB	cluster 14	LRP2	paracrine	0.734271	UBB-LRP2
43212	cluster 11	CALM3	cluster 6	GRM5	paracrine	0.730892	CALM3-GRM5
37933	cluster 17	CALM1	cluster 14	GRM5	paracrine	0.730073	CALM1-GRM5
20702	cluster 17	MDK	cluster 7	ALK	paracrine	0.728755	MDK-ALK
43223	cluster 17	CALM3	cluster 6	GRM5	paracrine	0.728683	CALM3-GRM5
3799	cluster 2	CALM1	cluster 7	GRM5	paracrine	0.728628	CALM1-GRM5
2619	cluster 17	RTN4	cluster 4	GJB2	paracrine	0.727767	RTN4-GJB2
41117	cluster 11	CALM2	cluster 9	GRM5	paracrine	0.724444	CALM2-GRM5
43229	cluster 18	CALM3	cluster 6	GRM5	paracrine	0.724059	CALM3-GRM5
3711	cluster 17	CALM1	cluster 5	CRHR1	paracrine	0.723022	CALM1-CRHR1
15543	cluster 17	HLA-C	cluster 6	SLC9C2	paracrine	0.722914	HLA-C-SLC9C2
3881	cluster 17	CALM1	cluster 5	MIP	paracrine	0.721923	CALM1-MIP
37923	cluster 12	CALM1	cluster 7	GRM5	paracrine	0.72142	CALM1-GRM5
29631	cluster 12	UBA52	cluster 4	LRP2	paracrine	0.72068	UBA52-LRP2
4321	cluster 1	CALM3	cluster 6	GRM5	paracrine	0.719653	CALM3-GRM5
37937	cluster 18	CALM1	cluster 7	GRM5	paracrine	0.719257	CALM1-GRM5
38410	cluster 11	CALM1	cluster 16	KCNN4	paracrine	0.718529	CALM1-KCNN4
2334	cluster 17	B2M	cluster 10	KLRC1	paracrine	0.7177	B2M-KLRC1
29841	cluster 12	UBC	cluster 4	LRP2	paracrine	0.717036	UBC-LRP2
2337	cluster 17	B2M	cluster 16	KLRC1	paracrine	0.716556	B2M-KLRC1
158225	cluster 17	HSP90AA1	cluster 10	CFTR	paracrine	0.716547	HSP90AA1-CFTR
18524	cluster 13	INSL3	cluster 14	RXFP2	paracrine	0.715689	INSL3-RXFP2
41132	cluster 17	CALM2	cluster 9	GRM5	paracrine	0.714965	CALM2-GRM5
41114	cluster 11	CALM2	cluster 5	GRM5	paracrine	0.714549	CALM2-GRM5
297411	cluster 17	UBB	cluster 4	LRP2	paracrine	0.71385	UBB-LRP2
15364	cluster 18	HLA-B	cluster 4	CD3D	paracrine	0.712757	HLA-B-CD3D
4045	cluster 18	CALM1	cluster 14	VIPR1	paracrine	0.712264	CALM1-VIPR1
43218	cluster 12	CALM3	cluster 6	GRM5	paracrine	0.711851	CALM3-GRM5
233	cluster 17	B2M	cluster 4	KLRC1	paracrine	0.711185	B2M-KLRC1
41139	cluster 18	CALM2	cluster 9	GRM5	paracrine	0.710726	CALM2-GRM5
37930	cluster 17	CALM1	cluster 7	GRM5	paracrine	0.709739	CALM1-GRM5
15995	cluster 12	HSPA8	cluster 14	LRP2	paracrine	0.709678	HSPA8-LRP2
3795	cluster 1	CALM1	cluster 14	GRM5	paracrine	0.709399	CALM1-GRM5
3678	cluster 17	CALM1	cluster 16	AQP6	paracrine	0.709285	CALM1-AQP6
2276	cluster 18	B2M	cluster 4	CD3G	paracrine	0.708848	B2M-CD3G
14651	cluster 17	GNAS	cluster 5	CRHR1	paracrine	0.708054	GNAS-CRHR1
15825	cluster 3	HSP90AA1	cluster 10	CFTR	paracrine	0.706993	HSP90AA1-CFTR
4166	cluster 17	CALM2	cluster 14	KCNQ5	paracrine	0.705323	CALM2-KCNQ5
41129	cluster 17	CALM2	cluster 5	GRM5	paracrine	0.704869	CALM2-GRM5
158227	cluster 17	HSP90AA1	cluster 15	CFTR	paracrine	0.701819	HSP90AA1-CFTR
298412	cluster 17	UBC	cluster 4	LRP2	paracrine	0.700835	UBC-LRP2
41136	cluster 18	CALM2	cluster 5	GRM5	paracrine	0.700543	CALM2-GRM5
4113	cluster 1	CALM2	cluster 9	GRM5	paracrine	0.70034	CALM2-GRM5
4077	cluster 17	CALM2	cluster 15	AQP6	paracrine	0.700235	CALM2-AQP6
1473	cluster 18	GNAS	cluster 5	VIPR1	paracrine	0.70011	GNAS-VIPR1
41125	cluster 12	CALM2	cluster 9	GRM5	paracrine	0.699505	CALM2-GRM5
4167	cluster 17	CALM2	cluster 16	KCNQ5	paracrine	0.699452	CALM2-KCNQ5
3992	cluster 18	CALM1	cluster 6	SCN4A	paracrine	0.698866	CALM1-SCN4A
41110	cluster 2	CALM2	cluster 9	GRM5	paracrine	0.698258	CALM2-GRM5
14606	cluster 11	GNAS	cluster 14	ADCY8	paracrine	0.697106	GNAS-ADCY8
158228	cluster 17	HSP90AA1	cluster 16	CFTR	paracrine	0.696445	HSP90AA1-CFTR
296312	cluster 17	UBA52	cluster 4	LRP2	paracrine	0.696207	UBA52-LRP2
4165	cluster 17	CALM2	cluster 9	KCNQ5	paracrine	0.695272	CALM2-KCNQ5
3661	cluster 17	CALM1	cluster 4	ADCYAP1R1	paracrine	0.694298	CALM1-ADCYAP1R1
2256	cluster 18	B2M	cluster 4	CD247	paracrine	0.693617	B2M-CD247
25112	cluster 17	PTN	cluster 7	ALK	paracrine	0.693011	PTN-ALK
15827	cluster 3	HSP90AA1	cluster 15	CFTR	paracrine	0.691982	HSP90AA1-CFTR
29741	cluster 12	UBB	cluster 4	LRP2	paracrine	0.691794	UBB-LRP2
37917	cluster 11	CALM1	cluster 9	GRM5	paracrine	0.691279	CALM1-GRM5
4327	cluster 2	CALM3	cluster 6	GRM5	paracrine	0.690432	CALM3-GRM5
1933	cluster 12	ARPC5	cluster 14	LRP2	paracrine	0.690369	ARPC5-LRP2
411	cluster 1	CALM2	cluster 5	GRM5	paracrine	0.68995	CALM2-GRM5
41122	cluster 12	CALM2	cluster 5	GRM5	paracrine	0.689099	CALM2-GRM5
10742	cluster 3	EFNB2	cluster 14	GRM1	paracrine	0.688517	EFNB2-GRM1
3792	cluster 1	CALM1	cluster 7	GRM5	paracrine	0.688173	CALM1-GRM5
4117	cluster 2	CALM2	cluster 5	GRM5	paracrine	0.687828	CALM2-GRM5
14221	cluster 3	GNAI2	cluster 14	ADCY8	paracrine	0.687617	GNAI2-ADCY8
25905	cluster 18	RPS27A	cluster 9	ADRB2	paracrine	0.686793	RPS27A-ADRB2
15828	cluster 3	HSP90AA1	cluster 16	CFTR	paracrine	0.686509	HSP90AA1-CFTR
2257	cluster 18	B2M	cluster 8	CD247	paracrine	0.686465	B2M-CD247
2272	cluster 17	B2M	cluster 6	CD3G	paracrine	0.684956	B2M-CD3G
159911	cluster 17	HSPA8	cluster 14	LRP2	paracrine	0.684378	HSPA8-LRP2
177	cluster 1	APP	cluster 6	FPR2	paracrine	0.683649	APP-FPR2
38421	cluster 17	CALM1	cluster 16	KCNN4	paracrine	0.683093	CALM1-KCNN4
15442	cluster 17	HLA-C	cluster 4	CD3G	paracrine	0.682689	HLA-C-CD3G
37914	cluster 11	CALM1	cluster 5	GRM5	paracrine	0.680719	CALM1-GRM5
568	cluster 12	CCL3	cluster 8	CCR4	paracrine	0.680379	CCL3-CCR4
388	cluster 17	CALM1	cluster 4	MIP	paracrine	0.680211	CALM1-MIP
15273	cluster 17	HLA-A	cluster 4	CD3G	paracrine	0.680185	HLA-A-CD3G
4074	cluster 17	CALM2	cluster 9	AQP6	paracrine	0.679666	CALM2-AQP6
225	cluster 13	B2M	cluster 4	CD247	paracrine	0.67957	B2M-CD247
14542	cluster 3	GNAI2	cluster 14	S1PR5	paracrine	0.67807	GNAI2-S1PR5
4162	cluster 17	CALM2	cluster 6	KCNQ5	paracrine	0.677712	CALM2-KCNQ5
15374	cluster 17	HLA-B	cluster 4	CD3G	paracrine	0.67658	HLA-B-CD3G
384	cluster 11	CALM1	cluster 4	KCNN4	paracrine	0.676251	CALM1-KCNN4
41118	cluster 11	CALM2	cluster 10	GRM5	paracrine	0.676186	CALM2-GRM5
155410	cluster 17	HLA-C	cluster 14	SLC9C2	paracrine	0.676019	HLA-C-SLC9C2
4284	cluster 11	CALM3	cluster 14	ADCY8	paracrine	0.675072	CALM3-ADCY8
158215	cluster 11	HSP90AA1	cluster 10	CFTR	paracrine	0.674929	HSP90AA1-CFTR
37910	cluster 2	CALM1	cluster 9	GRM5	paracrine	0.674917	CALM1-GRM5
2251	cluster 13	B2M	cluster 8	CD247	paracrine	0.672245	B2M-CD247
68	cluster 18	ADM	cluster 6	GPR182	paracrine	0.672088	ADM-GPR182
4161	cluster 17	CALM2	cluster 5	KCNQ5	paracrine	0.670388	CALM2-KCNQ5
416	cluster 17	CALM2	cluster 4	KCNQ5	paracrine	0.670241	CALM2-KCNQ5
25102	cluster 18	PTMA	cluster 6	VIPR1	paracrine	0.670161	PTMA-VIPR1
29705	cluster 18	UBB	cluster 9	ADRB2	paracrine	0.670076	UBB-ADRB2
4003	cluster 11	CALM1	cluster 14	SCTR	paracrine	0.669844	CALM1-SCTR
4281	cluster 3	CALM3	cluster 14	ADCY8	paracrine	0.667975	CALM3-ADCY8
259422	cluster 17	RPS27A	cluster 15	LRP2	paracrine	0.667267	RPS27A-LRP2
1939	cluster 17	ARPC5	cluster 14	LRP2	paracrine	0.667036	ARPC5-LRP2
37924	cluster 12	CALM1	cluster 9	GRM5	paracrine	0.666935	CALM1-GRM5
1771	cluster 1	APP	cluster 7	FPR2	paracrine	0.666153	APP-FPR2
41133	cluster 17	CALM2	cluster 10	GRM5	paracrine	0.665813	CALM2-GRM5
158221	cluster 17	HSP90AA1	cluster 5	CFTR	paracrine	0.665624	HSP90AA1-CFTR
15991	cluster 12	HSPA8	cluster 4	LRP2	paracrine	0.665064	HSPA8-LRP2
3848	cluster 11	CALM1	cluster 14	KCNN4	paracrine	0.66474	CALM1-KCNN4
158222	cluster 17	HSP90AA1	cluster 6	CFTR	paracrine	0.664709	HSP90AA1-CFTR
37938	cluster 18	CALM1	cluster 9	GRM5	paracrine	0.664546	CALM1-GRM5
14734	cluster 18	GNAS	cluster 14	VIPR1	paracrine	0.664519	GNAS-VIPR1
24564	cluster 18	PSAP	cluster 6	GPR37L1	paracrine	0.664138	PSAP-GPR37L1
3797	cluster 2	CALM1	cluster 5	GRM5	paracrine	0.664069	CALM1-GRM5
1773	cluster 13	APP	cluster 6	FPR2	paracrine	0.66324	APP-FPR2
25908	cluster 18	RPS27A	cluster 14	ADRB2	paracrine	0.663215	RPS27A-ADRB2
6721	cluster 12	CKLF	cluster 8	CCR4	paracrine	0.661854	CKLF-CCR4
3888	cluster 17	CALM1	cluster 14	MIP	paracrine	0.661686	CALM1-MIP
43216	cluster 11	CALM3	cluster 14	GRM5	paracrine	0.661241	CALM3-GRM5
41140	cluster 18	CALM2	cluster 10	GRM5	paracrine	0.661189	CALM2-GRM5
4163	cluster 17	CALM2	cluster 7	KCNQ5	paracrine	0.660907	CALM2-KCNQ5
24561	cluster 17	PSAP	cluster 6	GPR37L1	paracrine	0.660566	PSAP-GPR37L1
259410	cluster 12	RPS27A	cluster 15	LRP2	paracrine	0.660551	RPS27A-LRP2
3841	cluster 11	CALM1	cluster 5	KCNN4	paracrine	0.659169	CALM1-KCNN4
158217	cluster 11	HSP90AA1	cluster 15	CFTR	paracrine	0.659068	HSP90AA1-CFTR
259415	cluster 17	RPS27A	cluster 6	LRP2	paracrine	0.658891	RPS27A-LRP2
43227	cluster 17	CALM3	cluster 14	GRM5	paracrine	0.658728	CALM3-GRM5
83	cluster 12	ACTR2	cluster 14	LRP2	paracrine	0.657984	ACTR2-LRP2
1324	cluster 17	APOA1	cluster 14	LRP2	paracrine	0.65708	APOA1-LRP2
158226	cluster 17	HSP90AA1	cluster 14	CFTR	paracrine	0.656224	HSP90AA1-CFTR
32454	cluster 17	CD47	cluster 6	SIRPG	paracrine	0.656124	CD47-SIRPG
25108	cluster 18	PTMA	cluster 15	VIPR1	paracrine	0.656092	PTMA-VIPR1
37921	cluster 12	CALM1	cluster 5	GRM5	paracrine	0.655956	CALM1-GRM5
1454	cluster 3	GNAI2	cluster 5	S1PR5	paracrine	0.655536	GNAI2-S1PR5
15276	cluster 18	HLA-A	cluster 4	CD3G	paracrine	0.655197	HLA-A-CD3G
15821	cluster 3	HSP90AA1	cluster 5	CFTR	paracrine	0.655179	HSP90AA1-CFTR
296119	cluster 18	UBA52	cluster 7	FSHR	paracrine	0.654573	UBA52-FSHR
15822	cluster 3	HSP90AA1	cluster 6	CFTR	paracrine	0.65425	HSP90AA1-CFTR
37931	cluster 17	CALM1	cluster 9	GRM5	paracrine	0.654065	CALM1-GRM5
1526	cluster 11	HLA-A	cluster 4	CD3D	paracrine	0.653635	HLA-A-CD3D
37935	cluster 18	CALM1	cluster 5	GRM5	paracrine	0.653529	CALM1-GRM5
43233	cluster 18	CALM3	cluster 14	GRM5	paracrine	0.653478	CALM3-GRM5
158218	cluster 11	HSP90AA1	cluster 16	CFTR	paracrine	0.653303	HSP90AA1-CFTR
29555	cluster 18	UBA52	cluster 9	ADRB2	paracrine	0.65254	UBA52-ADRB2
25943	cluster 12	RPS27A	cluster 6	LRP2	paracrine	0.652095	RPS27A-LRP2
4114	cluster 1	CALM2	cluster 10	GRM5	paracrine	0.6499	CALM2-GRM5
14223	cluster 11	GNAI2	cluster 5	ADCY8	paracrine	0.649877	GNAI2-ADCY8
259414	cluster 17	RPS27A	cluster 5	LRP2	paracrine	0.649587	RPS27A-LRP2
25903	cluster 18	RPS27A	cluster 5	ADRB2	paracrine	0.64957	RPS27A-ADRB2
41126	cluster 12	CALM2	cluster 10	GRM5	paracrine	0.648996	CALM2-GRM5
2335	cluster 17	B2M	cluster 14	KLRC1	paracrine	0.648639	B2M-KLRC1
4325	cluster 1	CALM3	cluster 14	GRM5	paracrine	0.648492	CALM3-GRM5
2283	cluster 18	B2M	cluster 4	HFE	paracrine	0.647931	B2M-HFE
41111	cluster 2	CALM2	cluster 10	GRM5	paracrine	0.647644	CALM2-GRM5
21521	cluster 17	NGF	cluster 14	SORCS3	paracrine	0.646645	NGF-SORCS3
41120	cluster 11	CALM2	cluster 15	GRM5	paracrine	0.64643	CALM2-GRM5
29708	cluster 18	UBB	cluster 14	ADRB2	paracrine	0.645888	UBB-ADRB2
15826	cluster 3	HSP90AA1	cluster 14	CFTR	paracrine	0.645641	HSP90AA1-CFTR
681	cluster 18	ADM	cluster 7	GPR182	paracrine	0.645495	ADM-GPR182
1774	cluster 13	APP	cluster 7	FPR2	paracrine	0.645201	APP-FPR2
25103	cluster 18	PTMA	cluster 7	VIPR1	paracrine	0.645176	PTMA-VIPR1
193	cluster 12	ARPC5	cluster 4	LRP2	paracrine	0.644275	ARPC5-LRP2
296118	cluster 18	UBA52	cluster 6	FSHR	paracrine	0.644103	UBA52-FSHR
1543	cluster 11	HLA-C	cluster 4	CD3D	paracrine	0.643682	HLA-C-CD3D
3875	cluster 17	CALM1	cluster 14	KCNQ5	paracrine	0.64339	CALM1-KCNQ5
37928	cluster 17	CALM1	cluster 5	GRM5	paracrine	0.642889	CALM1-GRM5
3844	cluster 11	CALM1	cluster 9	KCNN4	paracrine	0.642803	CALM1-KCNN4
25942	cluster 12	RPS27A	cluster 5	LRP2	paracrine	0.642706	RPS27A-LRP2
296111	cluster 17	UBA52	cluster 7	FSHR	paracrine	0.64138	UBA52-FSHR
158220	cluster 17	HSP90AA1	cluster 4	CFTR	paracrine	0.641287	HSP90AA1-CFTR
29639	cluster 12	UBA52	cluster 15	LRP2	paracrine	0.641189	UBA52-LRP2
3692	cluster 17	CALM1	cluster 7	CALCR	paracrine	0.641054	CALM1-CALCR
2152	cluster 17	NGF	cluster 5	SORCS3	paracrine	0.640893	NGF-SORCS3
4075	cluster 17	CALM2	cluster 10	AQP6	paracrine	0.640888	CALM2-AQP6
295620	cluster 11	UBA52	cluster 8	AGTR1	paracrine	0.640514	UBA52-AGTR1
37918	cluster 11	CALM1	cluster 10	GRM5	paracrine	0.640099	CALM1-GRM5
43221	cluster 12	CALM3	cluster 14	GRM5	paracrine	0.639702	CALM3-GRM5
4066	cluster 11	CALM2	cluster 6	ADCY8	paracrine	0.639274	CALM2-ADCY8
43213	cluster 11	CALM3	cluster 7	GRM5	paracrine	0.638291	CALM3-GRM5
38412	cluster 17	CALM1	cluster 4	KCNN4	paracrine	0.638174	CALM1-KCNN4
15998	cluster 17	HSPA8	cluster 4	LRP2	paracrine	0.63786	HSPA8-LRP2
3677	cluster 17	CALM1	cluster 15	AQP6	paracrine	0.637782	CALM1-AQP6
18521	cluster 1	INSL3	cluster 14	RXFP2	paracrine	0.637199	INSL3-RXFP2
29849	cluster 12	UBC	cluster 15	LRP2	paracrine	0.637031	UBC-LRP2
3876	cluster 17	CALM1	cluster 16	KCNQ5	paracrine	0.63692	CALM1-KCNQ5
158224	cluster 17	HSP90AA1	cluster 9	CFTR	paracrine	0.636801	HSP90AA1-CFTR
29804	cluster 18	UBC	cluster 9	ADRB2	paracrine	0.636404	UBC-ADRB2
43224	cluster 17	CALM3	cluster 7	GRM5	paracrine	0.635702	CALM3-GRM5
4023	cluster 17	CALM1	cluster 6	TRPC3	paracrine	0.63565	CALM1-TRPC3
41135	cluster 17	CALM2	cluster 15	GRM5	paracrine	0.635618	CALM2-GRM5
4293	cluster 17	CALM3	cluster 16	AQP6	paracrine	0.635191	CALM3-AQP6
297419	cluster 17	UBB	cluster 15	LRP2	paracrine	0.633404	UBB-LRP2
32306	cluster 18	CD99	cluster 10	PILRA	paracrine	0.633269	CD99-PILRA
29633	cluster 12	UBA52	cluster 6	LRP2	paracrine	0.632518	UBA52-LRP2
32451	cluster 11	CD47	cluster 6	SIRPG	paracrine	0.632514	CD47-SIRPG
3874	cluster 17	CALM1	cluster 9	KCNQ5	paracrine	0.632328	CALM1-KCNQ5
29703	cluster 18	UBB	cluster 5	ADRB2	paracrine	0.63193	UBB-ADRB2
3884	cluster 17	CALM1	cluster 8	MIP	paracrine	0.631652	CALM1-MIP
2232	cluster 3	B2M	cluster 4	CD1A	paracrine	0.631001	B2M-CD1A
41142	cluster 18	CALM2	cluster 15	GRM5	paracrine	0.630808	CALM2-GRM5
296110	cluster 17	UBA52	cluster 6	FSHR	paracrine	0.630736	UBA52-FSHR
3793	cluster 1	CALM1	cluster 9	GRM5	paracrine	0.630516	CALM1-GRM5
1582	cluster 3	HSP90AA1	cluster 4	CFTR	paracrine	0.630503	HSP90AA1-CFTR
43230	cluster 18	CALM3	cluster 7	GRM5	paracrine	0.630296	CALM3-GRM5
2277	cluster 18	B2M	cluster 6	CD3G	paracrine	0.629319	B2M-CD3G
32304	cluster 18	CD99	cluster 8	PILRA	paracrine	0.629144	CD99-PILRA
15445	cluster 18	HLA-C	cluster 4	CD3G	paracrine	0.628739	HLA-C-CD3G
29843	cluster 12	UBC	cluster 6	LRP2	paracrine	0.628317	UBC-LRP2
29558	cluster 18	UBA52	cluster 14	ADRB2	paracrine	0.627782	UBA52-ADRB2
3843	cluster 11	CALM1	cluster 8	KCNN4	paracrine	0.626631	CALM1-KCNN4
38419	cluster 17	CALM1	cluster 14	KCNN4	paracrine	0.626057	CALM1-KCNN4
15824	cluster 3	HSP90AA1	cluster 9	CFTR	paracrine	0.625961	HSP90AA1-CFTR
4322	cluster 1	CALM3	cluster 7	GRM5	paracrine	0.625168	CALM3-GRM5
2070	cluster 17	MDK	cluster 5	ALK	paracrine	0.624808	MDK-ALK
297413	cluster 17	UBB	cluster 6	LRP2	paracrine	0.624655	UBB-LRP2
29632	cluster 12	UBA52	cluster 5	LRP2	paracrine	0.622907	UBA52-LRP2
37911	cluster 2	CALM1	cluster 10	GRM5	paracrine	0.622505	CALM1-GRM5
18523	cluster 13	INSL3	cluster 5	RXFP2	paracrine	0.622209	INSL3-RXFP2
155411	cluster 17	HLA-C	cluster 15	SLC9C2	paracrine	0.622099	HLA-C-SLC9C2
3714	cluster 17	CALM1	cluster 9	CRHR1	paracrine	0.622002	CALM1-CRHR1
158211	cluster 11	HSP90AA1	cluster 5	CFTR	paracrine	0.620489	HSP90AA1-CFTR
38413	cluster 17	CALM1	cluster 5	KCNN4	paracrine	0.620211	CALM1-KCNN4
158212	cluster 11	HSP90AA1	cluster 6	CFTR	paracrine	0.619521	HSP90AA1-CFTR
1936	cluster 17	ARPC5	cluster 4	LRP2	paracrine	0.619383	ARPC5-LRP2
4116	cluster 1	CALM2	cluster 15	GRM5	paracrine	0.61909	CALM2-GRM5
379	cluster 1	CALM1	cluster 5	GRM5	paracrine	0.619022	CALM1-GRM5
298419	cluster 17	UBC	cluster 15	LRP2	paracrine	0.618684	UBC-LRP2
29842	cluster 12	UBC	cluster 5	LRP2	paracrine	0.618662	UBC-LRP2
41128	cluster 12	CALM2	cluster 15	GRM5	paracrine	0.618152	CALM2-GRM5
41113	cluster 2	CALM2	cluster 15	GRM5	paracrine	0.616753	CALM2-GRM5
43219	cluster 12	CALM3	cluster 7	GRM5	paracrine	0.61614	CALM3-GRM5
43210	cluster 2	CALM3	cluster 14	GRM5	paracrine	0.615814	CALM3-GRM5
2424	cluster 18	POMC	cluster 5	VIPR1	paracrine	0.615591	POMC-VIPR1
3674	cluster 17	CALM1	cluster 9	AQP6	paracrine	0.615283	CALM1-AQP6
297412	cluster 17	UBB	cluster 5	LRP2	paracrine	0.614963	UBB-LRP2
1681	cluster 17	APOE	cluster 14	LRP2	paracrine	0.614895	APOE-LRP2
37925	cluster 12	CALM1	cluster 10	GRM5	paracrine	0.613972	CALM1-GRM5
29553	cluster 18	UBA52	cluster 5	ADRB2	paracrine	0.613537	UBA52-ADRB2
296319	cluster 17	UBA52	cluster 15	LRP2	paracrine	0.613487	UBA52-LRP2
3872	cluster 17	CALM1	cluster 6	KCNQ5	paracrine	0.613159	CALM1-KCNQ5
3883	cluster 17	CALM1	cluster 7	MIP	paracrine	0.612128	CALM1-MIP
37939	cluster 18	CALM1	cluster 10	GRM5	paracrine	0.611424	CALM1-GRM5
29807	cluster 18	UBC	cluster 14	ADRB2	paracrine	0.61118	UBC-ADRB2
158216	cluster 11	HSP90AA1	cluster 14	CFTR	paracrine	0.610562	HSP90AA1-CFTR
298414	cluster 17	UBC	cluster 6	LRP2	paracrine	0.6098	UBC-LRP2
8	cluster 12	ACTR2	cluster 4	LRP2	paracrine	0.609793	ACTR2-LRP2
37920	cluster 11	CALM1	cluster 15	GRM5	paracrine	0.608945	CALM1-GRM5
1321	cluster 17	APOA1	cluster 4	LRP2	paracrine	0.608838	APOA1-LRP2
4241	cluster 18	CALM2	cluster 5	SCN4A	paracrine	0.60872	CALM2-SCN4A
29748	cluster 12	UBB	cluster 15	LRP2	paracrine	0.608548	UBB-LRP2
15544	cluster 17	HLA-C	cluster 7	SLC9C2	paracrine	0.608376	HLA-C-SLC9C2
14667	cluster 12	GNAS	cluster 15	GCGR	paracrine	0.608366	GNAS-GCGR
14661	cluster 3	GNAS	cluster 15	GCGR	paracrine	0.607868	GNAS-GCGR
445	cluster 18	CALM3	cluster 6	SCN4A	paracrine	0.606975	CALM3-SCN4A
4071	cluster 17	CALM2	cluster 4	AQP6	paracrine	0.606492	CALM2-AQP6
2332	cluster 17	B2M	cluster 6	KLRC1	paracrine	0.605581	B2M-KLRC1
3871	cluster 17	CALM1	cluster 5	KCNQ5	paracrine	0.605222	CALM1-KCNQ5
387	cluster 17	CALM1	cluster 4	KCNQ5	paracrine	0.605063	CALM1-KCNQ5
14654	cluster 17	GNAS	cluster 9	CRHR1	paracrine	0.604561	GNAS-CRHR1
296314	cluster 17	UBA52	cluster 6	LRP2	paracrine	0.60456	UBA52-LRP2
295619	cluster 11	UBA52	cluster 5	AGTR1	paracrine	0.604502	UBA52-AGTR1
38415	cluster 17	CALM1	cluster 9	KCNN4	paracrine	0.603101	CALM1-KCNN4
15377	cluster 18	HLA-B	cluster 4	CD3G	paracrine	0.602769	HLA-B-CD3G
15953	cluster 17	HSPA1A	cluster 8	GRIN2D	paracrine	0.602471	HSPA1A-GRIN2D
27096	cluster 18	SERPING1	cluster 14	SELP	paracrine	0.602346	SERPING1-SELP
3655	cluster 11	CALM1	cluster 6	ADCY8	paracrine	0.601498	CALM1-ADCY8
15906	cluster 18	HSP90B1	cluster 15	TLR1	paracrine	0.601464	HSP90B1-TLR1
25105	cluster 18	PTMA	cluster 10	VIPR1	paracrine	0.601156	PTMA-VIPR1
3882	cluster 17	CALM1	cluster 6	MIP	paracrine	0.600289	CALM1-MIP
37932	cluster 17	CALM1	cluster 10	GRM5	paracrine	0.600282	CALM1-GRM5
15443	cluster 17	HLA-C	cluster 6	CD3G	paracrine	0.600047	HLA-C-CD3G
298413	cluster 17	UBC	cluster 5	LRP2	paracrine	0.59997	UBC-LRP2
4245	cluster 18	CALM2	cluster 9	SCN4A	paracrine	0.599696	CALM2-SCN4A
29743	cluster 12	UBB	cluster 6	LRP2	paracrine	0.59958	UBB-LRP2
2336	cluster 17	B2M	cluster 15	KLRC1	paracrine	0.598911	B2M-KLRC1
4073	cluster 17	CALM2	cluster 8	AQP6	paracrine	0.597786	CALM2-AQP6
259416	cluster 17	RPS27A	cluster 7	LRP2	paracrine	0.597558	RPS27A-LRP2
27093	cluster 17	SERPING1	cluster 14	SELP	paracrine	0.597479	SERPING1-SELP
15274	cluster 17	HLA-A	cluster 6	CD3G	paracrine	0.597275	HLA-A-CD3G
3849	cluster 11	CALM1	cluster 15	KCNN4	paracrine	0.596962	CALM1-KCNN4
29803	cluster 18	UBC	cluster 5	ADRB2	paracrine	0.596708	UBC-ADRB2
26191	cluster 17	RTN4	cluster 5	GJB2	paracrine	0.596528	RTN4-GJB2
2236	cluster 17	B2M	cluster 4	CD1A	paracrine	0.59507	B2M-CD1A
3873	cluster 17	CALM1	cluster 7	KCNQ5	paracrine	0.594999	CALM1-KCNQ5
158210	cluster 11	HSP90AA1	cluster 4	CFTR	paracrine	0.594866	HSP90AA1-CFTR
296313	cluster 17	UBA52	cluster 5	LRP2	paracrine	0.594685	UBA52-LRP2
3715	cluster 17	CALM1	cluster 10	CRHR1	paracrine	0.594677	CALM1-CRHR1
15974	cluster 18	HSPA8	cluster 9	ADRB2	paracrine	0.594541	HSPA8-ADRB2
2333	cluster 17	B2M	cluster 9	KLRC1	paracrine	0.593943	B2M-KLRC1
15375	cluster 17	HLA-B	cluster 6	CD3G	paracrine	0.593294	HLA-B-CD3G
4328	cluster 2	CALM3	cluster 7	GRM5	paracrine	0.591687	CALM3-GRM5
4022	cluster 17	CALM1	cluster 4	TRPC3	paracrine	0.591223	CALM1-TRPC3
20353	cluster 17	LRPAP1	cluster 14	LRP2	paracrine	0.591196	LRPAP1-LRP2
4072	cluster 17	CALM2	cluster 5	AQP6	paracrine	0.591187	CALM2-AQP6
37913	cluster 2	CALM1	cluster 15	GRM5	paracrine	0.590802	CALM1-GRM5
26193	cluster 17	RTN4	cluster 16	GJB2	paracrine	0.590314	RTN4-GJB2
25944	cluster 12	RPS27A	cluster 7	LRP2	paracrine	0.590299	RPS27A-LRP2
158214	cluster 11	HSP90AA1	cluster 9	CFTR	paracrine	0.590171	HSP90AA1-CFTR
29742	cluster 12	UBB	cluster 5	LRP2	paracrine	0.589666	UBB-LRP2
2273	cluster 17	B2M	cluster 7	CD3G	paracrine	0.588203	B2M-CD3G
32303	cluster 18	CD99	cluster 4	PILRA	paracrine	0.58708	CD99-PILRA
20761	cluster 17	MDK	cluster 14	LRP2	paracrine	0.587035	MDK-LRP2
38414	cluster 17	CALM1	cluster 8	KCNN4	paracrine	0.586287	CALM1-KCNN4
3651	cluster 3	CALM1	cluster 6	ADCY8	paracrine	0.583872	CALM1-ADCY8
2342	cluster 17	B2M	cluster 10	KLRC2	paracrine	0.583867	B2M-KLRC2
4041	cluster 18	CALM1	cluster 6	VIPR1	paracrine	0.583245	CALM1-VIPR1
2511	cluster 17	PTN	cluster 5	ALK	paracrine	0.583201	PTN-ALK
4244	cluster 18	CALM2	cluster 8	SCN4A	paracrine	0.583032	CALM2-SCN4A
1536	cluster 11	HLA-B	cluster 4	CD3D	paracrine	0.582808	HLA-B-CD3D
37927	cluster 12	CALM1	cluster 15	GRM5	paracrine	0.582033	CALM1-GRM5
24566	cluster 18	PSAP	cluster 14	GPR37L1	paracrine	0.58048	PSAP-GPR37L1
158223	cluster 17	HSP90AA1	cluster 7	CFTR	paracrine	0.580344	HSP90AA1-CFTR
37941	cluster 18	CALM1	cluster 15	GRM5	paracrine	0.579419	CALM1-GRM5
3662	cluster 17	CALM1	cluster 8	ADCYAP1R1	paracrine	0.579055	CALM1-ADCYAP1R1
15996	cluster 12	HSPA8	cluster 15	LRP2	paracrine	0.578991	HSPA8-LRP2
4061	cluster 3	CALM2	cluster 6	ADCY8	paracrine	0.578479	CALM2-ADCY8
396	cluster 17	CALM1	cluster 4	PTH2R	paracrine	0.577901	CALM1-PTH2R
3962	cluster 17	CALM1	cluster 9	PTH2R	paracrine	0.577309	CALM1-PTH2R
43214	cluster 11	CALM3	cluster 9	GRM5	paracrine	0.577078	CALM3-GRM5
14655	cluster 17	GNAS	cluster 10	CRHR1	paracrine	0.576833	GNAS-CRHR1
24563	cluster 17	PSAP	cluster 14	GPR37L1	paracrine	0.576584	PSAP-GPR37L1
15541	cluster 17	HLA-C	cluster 4	SLC9C2	paracrine	0.576373	HLA-C-SLC9C2
24242	cluster 18	POMC	cluster 14	VIPR1	paracrine	0.576044	POMC-VIPR1
424	cluster 18	CALM2	cluster 4	SCN4A	paracrine	0.575783	CALM2-SCN4A
25909	cluster 18	RPS27A	cluster 16	ADRB2	paracrine	0.575704	RPS27A-ADRB2
3794	cluster 1	CALM1	cluster 10	GRM5	paracrine	0.575448	CALM1-GRM5
20351	cluster 12	LRPAP1	cluster 14	LRP2	paracrine	0.575194	LRPAP1-LRP2
43225	cluster 17	CALM3	cluster 9	GRM5	paracrine	0.574343	CALM3-GRM5
3675	cluster 17	CALM1	cluster 10	AQP6	paracrine	0.573599	CALM1-AQP6
3719	cluster 17	CALM1	cluster 16	CRHR1	paracrine	0.571765	CALM1-CRHR1
27095	cluster 18	SERPING1	cluster 5	SELP	paracrine	0.570373	SERPING1-SELP
15277	cluster 18	HLA-A	cluster 6	CD3G	paracrine	0.569905	HLA-A-CD3G
15993	cluster 12	HSPA8	cluster 6	LRP2	paracrine	0.569826	HSPA8-LRP2
29634	cluster 12	UBA52	cluster 7	LRP2	paracrine	0.569541	UBA52-LRP2
9481	cluster 17	DCN	cluster 4	MET	paracrine	0.569179	DCN-MET
15823	cluster 3	HSP90AA1	cluster 7	CFTR	paracrine	0.56896	HSP90AA1-CFTR
146610	cluster 13	GNAS	cluster 15	GCGR	paracrine	0.568709	GNAS-GCGR
43231	cluster 18	CALM3	cluster 9	GRM5	paracrine	0.568645	CALM3-GRM5
15977	cluster 18	HSPA8	cluster 14	ADRB2	paracrine	0.568383	HSPA8-ADRB2
1074	cluster 3	EFNB2	cluster 4	GRM1	paracrine	0.568174	EFNB2-GRM1
37934	cluster 17	CALM1	cluster 15	GRM5	paracrine	0.568008	CALM1-GRM5
4046	cluster 18	CALM1	cluster 15	VIPR1	paracrine	0.567858	CALM1-VIPR1
15561	cluster 17	HLA-E	cluster 10	KLRC1	paracrine	0.567836	HLA-E-KLRC1
31876	cluster 18	BSG	cluster 16	SELE	paracrine	0.566742	BSG-SELE
121	cluster 18	ANXA1	cluster 5	FPR1	paracrine	0.566673	ANXA1-FPR1
15562	cluster 17	HLA-E	cluster 16	KLRC1	paracrine	0.566452	HLA-E-KLRC1
15545	cluster 17	HLA-C	cluster 8	SLC9C2	paracrine	0.565727	HLA-C-SLC9C2
231	cluster 3	B2M	cluster 4	KIR2DL3	paracrine	0.565631	B2M-KIR2DL3
25104	cluster 18	PTMA	cluster 8	VIPR1	paracrine	0.565571	PTMA-VIPR1
27092	cluster 17	SERPING1	cluster 5	SELP	paracrine	0.565397	SERPING1-SELP
29844	cluster 12	UBC	cluster 7	LRP2	paracrine	0.565115	UBC-LRP2
43211	cluster 11	CALM3	cluster 5	GRM5	paracrine	0.565069	CALM3-GRM5
2263	cluster 17	B2M	cluster 5	CD3D	paracrine	0.564946	B2M-CD3D
168	cluster 17	APOE	cluster 4	LRP2	paracrine	0.56465	APOE-LRP2
4323	cluster 1	CALM3	cluster 9	GRM5	paracrine	0.563254	CALM3-GRM5
4375	cluster 17	CALM3	cluster 14	KCNQ5	paracrine	0.562852	CALM3-KCNQ5
15954	cluster 17	HSPA1A	cluster 10	GRIN2D	paracrine	0.562429	HSPA1A-GRIN2D
43222	cluster 17	CALM3	cluster 5	GRM5	paracrine	0.562315	CALM3-GRM5
14471	cluster 12	GNAI2	cluster 4	OPRD1	paracrine	0.561791	GNAI2-OPRD1
297414	cluster 17	UBB	cluster 7	LRP2	paracrine	0.561266	UBB-LRP2
2284	cluster 18	B2M	cluster 8	HFE	paracrine	0.560721	B2M-HFE
1556	cluster 17	HLA-E	cluster 4	KLRC1	paracrine	0.559983	HLA-E-KLRC1
15992	cluster 12	HSPA8	cluster 5	LRP2	paracrine	0.559716	HSPA8-LRP2
3845	cluster 11	CALM1	cluster 10	KCNN4	paracrine	0.55848	CALM1-KCNN4
2311	cluster 12	B2M	cluster 4	KIR2DL3	paracrine	0.557495	B2M-KIR2DL3
29709	cluster 18	UBB	cluster 16	ADRB2	paracrine	0.556883	UBB-ADRB2
4292	cluster 17	CALM3	cluster 15	AQP6	paracrine	0.55685	CALM3-AQP6
43228	cluster 18	CALM3	cluster 5	GRM5	paracrine	0.556581	CALM3-GRM5
1934	cluster 12	ARPC5	cluster 15	LRP2	paracrine	0.556423	ARPC5-LRP2
3991	cluster 18	CALM1	cluster 5	SCN4A	paracrine	0.556418	CALM1-SCN4A
4042	cluster 18	CALM1	cluster 7	VIPR1	paracrine	0.556037	CALM1-VIPR1
4376	cluster 17	CALM3	cluster 16	KCNQ5	paracrine	0.55593	CALM3-KCNQ5
38420	cluster 17	CALM1	cluster 15	KCNN4	paracrine	0.555685	CALM1-KCNN4
14601	cluster 3	GNAS	cluster 6	ADCY8	paracrine	0.555625	GNAS-ADCY8
32305	cluster 18	CD99	cluster 9	PILRA	paracrine	0.555558	CD99-PILRA
14224	cluster 11	GNAI2	cluster 14	ADCY8	paracrine	0.555422	GNAI2-ADCY8
4231	cluster 11	CALM2	cluster 5	SCN10A	paracrine	0.554585	CALM2-SCN10A
43220	cluster 12	CALM3	cluster 9	GRM5	paracrine	0.553799	CALM3-GRM5
14659	cluster 17	GNAS	cluster 16	CRHR1	paracrine	0.553669	GNAS-CRHR1
15973	cluster 18	HSPA8	cluster 5	ADRB2	paracrine	0.553482	HSPA8-ADRB2
86	cluster 17	ACTR2	cluster 14	LRP2	paracrine	0.551683	ACTR2-LRP2
432	cluster 1	CALM3	cluster 5	GRM5	paracrine	0.551158	CALM3-GRM5
4374	cluster 17	CALM3	cluster 9	KCNQ5	paracrine	0.551035	CALM3-KCNQ5
14666	cluster 12	GNAS	cluster 4	GCGR	paracrine	0.5498	GNAS-GCGR
159912	cluster 17	HSPA8	cluster 15	LRP2	paracrine	0.549532	HSPA8-LRP2
1466	cluster 3	GNAS	cluster 4	GCGR	paracrine	0.549283	GNAS-GCGR
10741	cluster 3	EFNB2	cluster 5	GRM1	paracrine	0.548723	EFNB2-GRM1
382	cluster 2	CALM1	cluster 4	HTR2C	paracrine	0.548227	CALM1-HTR2C
30132	cluster 2	VCAN	cluster 14	SELP	paracrine	0.548053	VCAN-SELP
29011	cluster 17	TNFSF12	cluster 16	TNFRSF8	paracrine	0.547455	TNFSF12-TNFRSF8
259417	cluster 17	RPS27A	cluster 8	LRP2	paracrine	0.547404	RPS27A-LRP2
1932	cluster 12	ARPC5	cluster 6	LRP2	paracrine	0.547151	ARPC5-LRP2
3994	cluster 18	CALM1	cluster 9	SCN4A	paracrine	0.547086	CALM1-SCN4A
2361	cluster 13	B2M	cluster 14	LILRB1	paracrine	0.547079	B2M-LILRB1
2510	cluster 18	PTMA	cluster 4	VIPR1	paracrine	0.546737	PTMA-VIPR1
323010	cluster 18	CD99	cluster 16	PILRA	paracrine	0.546527	CD99-PILRA
3964	cluster 17	CALM1	cluster 16	PTH2R	paracrine	0.546239	CALM1-PTH2R
223	cluster 1	B2M	cluster 4	CD1A	paracrine	0.545845	B2M-CD1A
298415	cluster 17	UBC	cluster 7	LRP2	paracrine	0.545726	UBC-LRP2
4554	cluster 18	CALR	cluster 6	TSHR	paracrine	0.544719	CALR-TSHR
661	cluster 17	ADM	cluster 9	CALCR	paracrine	0.544628	ADM-CALCR
26192	cluster 17	RTN4	cluster 9	GJB2	paracrine	0.544268	RTN4-GJB2
2275	cluster 17	B2M	cluster 14	CD3G	paracrine	0.544119	B2M-CD3G
25904	cluster 18	RPS27A	cluster 8	ADRB2	paracrine	0.543964	RPS27A-ADRB2
4238	cluster 17	CALM2	cluster 5	SCN10A	paracrine	0.542949	CALM2-SCN10A
3796	cluster 1	CALM1	cluster 15	GRM5	paracrine	0.542696	CALM1-GRM5
3698	cluster 17	CALM1	cluster 15	CALCR	paracrine	0.542621	CALM1-CALCR
15952	cluster 17	HSPA1A	cluster 5	GRIN2D	paracrine	0.541717	HSPA1A-GRIN2D
43217	cluster 12	CALM3	cluster 5	GRM5	paracrine	0.541654	CALM3-GRM5
15446	cluster 18	HLA-C	cluster 6	CD3G	paracrine	0.541482	HLA-C-CD3G
558	cluster 12	CCL2	cluster 8	CCR4	paracrine	0.540766	CCL2-CCR4
296315	cluster 17	UBA52	cluster 7	LRP2	paracrine	0.540273	UBA52-LRP2
159910	cluster 17	HSPA8	cluster 6	LRP2	paracrine	0.540234	HSPA8-LRP2
20352	cluster 17	LRPAP1	cluster 4	LRP2	paracrine	0.540171	LRPAP1-LRP2
3718	cluster 17	CALM1	cluster 15	CRHR1	paracrine	0.540101	CALM1-CRHR1
25945	cluster 12	RPS27A	cluster 8	LRP2	paracrine	0.539937	RPS27A-LRP2
3821	cluster 12	CALM1	cluster 4	HTR2C	paracrine	0.539257	CALM1-HTR2C
1007	cluster 17	EFNA1	cluster 14	EPHA1	paracrine	0.538241	EFNA1-EPHA1
4239	cluster 18	CALM2	cluster 5	SCN10A	paracrine	0.537806	CALM2-SCN10A
4243	cluster 18	CALM2	cluster 7	SCN4A	paracrine	0.537581	CALM2-SCN4A
29559	cluster 18	UBA52	cluster 16	ADRB2	paracrine	0.537484	UBA52-ADRB2
42510	cluster 17	CALM2	cluster 4	SELL	paracrine	0.537458	CALM2-SELL
3671	cluster 17	CALM1	cluster 4	AQP6	paracrine	0.537411	CALM1-AQP6
2343	cluster 17	B2M	cluster 16	KLRC2	paracrine	0.537214	B2M-KLRC2
1931	cluster 12	ARPC5	cluster 5	LRP2	paracrine	0.536941	ARPC5-LRP2
125	cluster 12	ANXA1	cluster 9	MTNR1A	paracrine	0.536696	ANXA1-MTNR1A
4002	cluster 11	CALM1	cluster 10	SCTR	paracrine	0.536508	CALM1-SCTR
32309	cluster 18	CD99	cluster 15	PILRA	paracrine	0.536183	CD99-PILRA
2076	cluster 17	MDK	cluster 4	LRP2	paracrine	0.535898	MDK-LRP2
29744	cluster 12	UBB	cluster 7	LRP2	paracrine	0.535107	UBB-LRP2
1852	cluster 1	INSL3	cluster 5	RXFP2	paracrine	0.534691	INSL3-RXFP2
4024	cluster 17	CALM1	cluster 8	TRPC3	paracrine	0.534509	CALM1-TRPC3
31873	cluster 18	BSG	cluster 4	SELE	paracrine	0.534464	BSG-SELE
2238	cluster 18	B2M	cluster 4	CD1A	paracrine	0.53435	B2M-CD1A
429	cluster 17	CALM3	cluster 9	AQP6	paracrine	0.533004	CALM3-AQP6
296120	cluster 18	UBA52	cluster 9	FSHR	paracrine	0.532408	UBA52-FSHR
42517	cluster 18	CALM2	cluster 4	SELL	paracrine	0.532306	CALM2-SELL
158213	cluster 11	HSP90AA1	cluster 7	CFTR	paracrine	0.531795	HSP90AA1-CFTR
1538	cluster 3	HLA-B	cluster 4	KIR2DL3	paracrine	0.531708	HLA-B-KIR2DL3
371	cluster 17	CALM1	cluster 4	CRHR1	paracrine	0.531597	CALM1-CRHR1
15951	cluster 17	HSPA1A	cluster 4	GRIN2D	paracrine	0.530956	HSPA1A-GRIN2D
66	cluster 17	ADM	cluster 6	CALCR	paracrine	0.530875	ADM-CALCR
4372	cluster 17	CALM3	cluster 6	KCNQ5	paracrine	0.530773	CALM3-KCNQ5
15999	cluster 17	HSPA8	cluster 5	LRP2	paracrine	0.530002	HSPA8-LRP2
3993	cluster 18	CALM1	cluster 8	SCN4A	paracrine	0.529949	CALM1-SCN4A
19310	cluster 17	ARPC5	cluster 15	LRP2	paracrine	0.529869	ARPC5-LRP2
4064	cluster 11	CALM2	cluster 4	ADCY8	paracrine	0.528702	CALM2-ADCY8
4329	cluster 2	CALM3	cluster 9	GRM5	paracrine	0.528414	CALM3-GRM5
3673	cluster 17	CALM1	cluster 8	AQP6	paracrine	0.528365	CALM1-AQP6
14731	cluster 18	GNAS	cluster 6	VIPR1	paracrine	0.528269	GNAS-VIPR1
2312	cluster 17	B2M	cluster 4	KIR2DL3	paracrine	0.528094	B2M-KIR2DL3
933	cluster 12	CXCL8	cluster 9	MTNR1A	paracrine	0.52802	CXCL8-MTNR1A
3842	cluster 11	CALM1	cluster 6	KCNN4	paracrine	0.527939	CALM1-KCNN4
2278	cluster 18	B2M	cluster 7	CD3G	paracrine	0.527272	B2M-CD3G
91	cluster 17	AGT	cluster 14	LRP2	paracrine	0.526626	AGT-LRP2
423	cluster 1	CALM2	cluster 5	SCN10A	paracrine	0.525357	CALM2-SCN10A
3822	cluster 17	CALM1	cluster 4	HTR2C	paracrine	0.524968	CALM1-HTR2C
29704	cluster 18	UBB	cluster 8	ADRB2	paracrine	0.524897	UBB-ADRB2
295623	cluster 11	UBA52	cluster 15	AGTR1	paracrine	0.524433	UBA52-AGTR1
4233	cluster 12	CALM2	cluster 5	SCN10A	paracrine	0.524366	CALM2-SCN10A
2265	cluster 17	B2M	cluster 14	CD3D	paracrine	0.524022	B2M-CD3D
15956	cluster 17	HSPA1A	cluster 14	GRIN2D	paracrine	0.523996	HSPA1A-GRIN2D
3963	cluster 17	CALM1	cluster 15	PTH2R	paracrine	0.52396	CALM1-PTH2R
312	cluster 18	C3	cluster 14	C5AR2	paracrine	0.523936	C3-C5AR2
2035	cluster 12	LRPAP1	cluster 4	LRP2	paracrine	0.523781	LRPAP1-LRP2
1472	cluster 18	GNAS	cluster 6	TSHR	paracrine	0.523622	GNAS-TSHR
14541	cluster 3	GNAI2	cluster 6	S1PR5	paracrine	0.523442	GNAI2-S1PR5
2331	cluster 17	B2M	cluster 5	KLRC1	paracrine	0.523226	B2M-KLRC1
259418	cluster 17	RPS27A	cluster 10	LRP2	paracrine	0.523203	RPS27A-LRP2
4247	cluster 18	CALM2	cluster 14	SCN4A	paracrine	0.522691	CALM2-SCN4A
1530	cluster 3	HLA-A	cluster 4	KIR2DL3	paracrine	0.522624	HLA-A-KIR2DL3
399	cluster 18	CALM1	cluster 4	SCN4A	paracrine	0.522532	CALM1-SCN4A
4371	cluster 17	CALM3	cluster 5	KCNQ5	paracrine	0.522462	CALM3-KCNQ5
437	cluster 17	CALM3	cluster 4	KCNQ5	paracrine	0.522296	CALM3-KCNQ5
1547	cluster 3	HLA-C	cluster 4	KIR2DL3	paracrine	0.522135	HLA-C-KIR2DL3
14658	cluster 17	GNAS	cluster 15	CRHR1	paracrine	0.521787	GNAS-CRHR1
3672	cluster 17	CALM1	cluster 5	AQP6	paracrine	0.521539	CALM1-AQP6
1938	cluster 17	ARPC5	cluster 6	LRP2	paracrine	0.52052	ARPC5-LRP2
43215	cluster 11	CALM3	cluster 10	GRM5	paracrine	0.520108	CALM3-GRM5
29808	cluster 18	UBC	cluster 16	ADRB2	paracrine	0.519935	UBC-ADRB2
84	cluster 12	ACTR2	cluster 15	LRP2	paracrine	0.519773	ACTR2-LRP2
1075	cluster 17	EFNB2	cluster 6	GRM5	paracrine	0.51946	EFNB2-GRM5
1325	cluster 17	APOA1	cluster 15	LRP2	paracrine	0.518772	APOA1-LRP2
29635	cluster 12	UBA52	cluster 8	LRP2	paracrine	0.518708	UBA52-LRP2
1447	cluster 3	GNAI2	cluster 4	OPRD1	paracrine	0.518514	GNAI2-OPRD1
3694	cluster 17	CALM1	cluster 10	CALCR	paracrine	0.518373	CALM1-CALCR
2234	cluster 13	B2M	cluster 4	CD1A	paracrine	0.518075	B2M-CD1A
296112	cluster 17	UBA52	cluster 9	FSHR	paracrine	0.517984	UBA52-FSHR
43226	cluster 17	CALM3	cluster 10	GRM5	paracrine	0.517312	CALM3-GRM5
38416	cluster 17	CALM1	cluster 10	KCNN4	paracrine	0.516455	CALM1-KCNN4
4265	cluster 17	CALM2	cluster 4	TRPC5	paracrine	0.516386	CALM2-TRPC5
4326	cluster 2	CALM3	cluster 5	GRM5	paracrine	0.516182	CALM3-GRM5
682	cluster 18	ADM	cluster 14	GPR182	paracrine	0.516047	ADM-GPR182
4026	cluster 17	CALM1	cluster 15	TRPC3	paracrine	0.515957	CALM1-TRPC3
14544	cluster 18	GNAI2	cluster 14	S1PR5	paracrine	0.515943	GNAI2-S1PR5
4067	cluster 11	CALM2	cluster 8	ADCY8	paracrine	0.515931	CALM2-ADCY8
25946	cluster 12	RPS27A	cluster 10	LRP2	paracrine	0.51569	RPS27A-LRP2
30131	cluster 2	VCAN	cluster 5	SELP	paracrine	0.515227	VCAN-SELP
398	cluster 11	CALM1	cluster 5	SCN10A	paracrine	0.514673	CALM1-SCN10A
181	cluster 3	APP	cluster 9	MTNR1A	paracrine	0.514396	APP-MTNR1A
29845	cluster 12	UBC	cluster 8	LRP2	paracrine	0.514205	UBC-LRP2
15378	cluster 18	HLA-B	cluster 6	CD3G	paracrine	0.514125	HLA-B-CD3G
1465	cluster 17	GNAS	cluster 4	CRHR1	paracrine	0.513249	GNAS-CRHR1
663	cluster 18	CGA	cluster 5	VIPR1	paracrine	0.512794	CGA-VIPR1
14735	cluster 18	GNAS	cluster 15	VIPR1	paracrine	0.51255	GNAS-VIPR1
132	cluster 12	APOA1	cluster 14	LRP2	paracrine	0.512324	APOA1-LRP2
42511	cluster 17	CALM2	cluster 8	SELL	paracrine	0.511874	CALM2-SELL
4373	cluster 17	CALM3	cluster 7	KCNQ5	paracrine	0.511825	CALM3-KCNQ5
43232	cluster 18	CALM3	cluster 10	GRM5	paracrine	0.511501	CALM3-GRM5
2373	cluster 12	PLAU	cluster 14	LRP2	paracrine	0.510892	PLAU-LRP2
82	cluster 12	ACTR2	cluster 6	LRP2	paracrine	0.510409	ACTR2-LRP2
297415	cluster 17	UBB	cluster 8	LRP2	paracrine	0.510295	UBB-LRP2
1937	cluster 17	ARPC5	cluster 5	LRP2	paracrine	0.510247	ARPC5-LRP2
3961	cluster 17	CALM1	cluster 5	PTH2R	paracrine	0.510082	CALM1-PTH2R
2568	cluster 18	RLN2	cluster 14	RXFP2	paracrine	0.509958	RLN2-RXFP2
4555	cluster 18	CALR	cluster 14	TSHR	paracrine	0.509931	CALR-TSHR
1323	cluster 17	APOA1	cluster 6	LRP2	paracrine	0.509406	APOA1-LRP2
4043	cluster 18	CALM1	cluster 10	VIPR1	paracrine	0.509369	CALM1-VIPR1
14669	cluster 13	GNAS	cluster 4	GCGR	paracrine	0.508999	GNAS-GCGR
1772	cluster 1	APP	cluster 14	FPR2	paracrine	0.508779	APP-FPR2
662	cluster 17	ADM	cluster 16	CALCR	paracrine	0.508508	ADM-CALCR
2341	cluster 17	B2M	cluster 4	KLRC2	paracrine	0.507913	B2M-KLRC2
2287	cluster 18	B2M	cluster 15	HFE	paracrine	0.507871	B2M-HFE
18522	cluster 12	INSL3	cluster 14	RXFP2	paracrine	0.507465	INSL3-RXFP2
4248	cluster 18	CALM2	cluster 15	SCN4A	paracrine	0.506728	CALM2-SCN4A
42518	cluster 18	CALM2	cluster 8	SELL	paracrine	0.506699	CALM2-SELL
234	cluster 13	B2M	cluster 10	KLRC2	paracrine	0.506509	B2M-KLRC2
4164	cluster 17	CALM2	cluster 8	KCNQ5	paracrine	0.506481	CALM2-KCNQ5
2417	cluster 2	POMC	cluster 4	OPRD1	paracrine	0.506051	POMC-OPRD1
4068	cluster 11	CALM2	cluster 9	ADCY8	paracrine	0.506044	CALM2-ADCY8
4324	cluster 1	CALM3	cluster 10	GRM5	paracrine	0.506016	CALM3-GRM5
15381	cluster 12	HLA-B	cluster 4	KIR2DL3	paracrine	0.505954	HLA-B-KIR2DL3
2901	cluster 17	TNFSF12	cluster 4	TNFRSF8	paracrine	0.505779	TNFSF12-TNFRSF8
29554	cluster 18	UBA52	cluster 8	ADRB2	paracrine	0.505341	UBA52-ADRB2
14605	cluster 11	GNAS	cluster 6	ADCY8	paracrine	0.504683	GNAS-ADCY8
15994	cluster 12	HSPA8	cluster 7	LRP2	paracrine	0.504521	HSPA8-LRP2
2267	cluster 18	B2M	cluster 5	CD3D	paracrine	0.503479	B2M-CD3D
4246	cluster 18	CALM2	cluster 10	SCN4A	paracrine	0.503274	CALM2-SCN4A
374	cluster 11	CALM1	cluster 7	GLP1R	paracrine	0.502225	CALM1-GLP1R
41121	cluster 11	CALM2	cluster 16	GRM5	paracrine	0.501886	CALM2-GRM5
15903	cluster 11	HSP90B1	cluster 15	TLR1	paracrine	0.501231	HSP90B1-TLR1
14732	cluster 18	GNAS	cluster 7	VIPR1	paracrine	0.500546	GNAS-VIPR1
81	cluster 12	ACTR2	cluster 5	LRP2	paracrine	0.500127	ACTR2-LRP2
4232	cluster 11	CALM2	cluster 14	SCN10A	paracrine	0.50004	CALM2-SCN10A
