# Supplementary material for: The construction of a testis transcriptional cell atlas from embryo to adult reveals various somatic cells and their molecular roles
Source: J Transl Med. 2023 Nov 27;21:859. doi: 10.1186/s12967-023-04722-2 (PMC10680190; doi:10.1186/s12967-023-04722-2)
Supplement: Supplementary file 6 — Additional file 6: Degree centrality in the weighted L-R interaction network [file 12967_2023_4722_MOESM6_ESM.txt]

Additional file 6: Degree centrality in the weighted L-R interaction network
1	CALM1	Degree(Weight): 11.930013
2	LRP2	Degree(Weight): 8.598849
3	B2M	Degree(Weight): 6.0299225
4	CALM2	Degree(Weight): 5.515501
5	ADCY8	Degree(Weight): 4.019871
6	GNAS	Degree(Weight): 3.4474733
7	VIPR1	Degree(Weight): 3.382232
8	CALM3	Degree(Weight): 3.291216
9	ADRB2	Degree(Weight): 3.2403543
10	CD3D	Degree(Weight): 3.1651795
11	UBA52	Degree(Weight): 2.932229
12	GRM5	Degree(Weight): 2.9066615
13	HLA-C	Degree(Weight): 2.8739798
14	CD3G	Degree(Weight): 2.796609
15	KIR2DL3	Degree(Weight): 2.1420977
16	AQP6	Degree(Weight): 2.108448
17	SCN4A	Degree(Weight): 2.0479963
18	GNAI2	Degree(Weight): 2.0056891
19	HLA-B	Degree(Weight): 1.9820892
20	HLA-A	Degree(Weight): 1.9794894
21	KCNQ5	Degree(Weight): 1.9115659
22	CCR4	Degree(Weight): 1.8829995
23	CRHR1	Degree(Weight): 1.626818
24	MTNR1A	Degree(Weight): 1.5791115
25	ALK	Degree(Weight): 1.5510732
26	RPS27A	Degree(Weight): 1.4677134
27	UBB	Degree(Weight): 1.4244423
28	UBC	Degree(Weight): 1.3936586
29	MDK	Degree(Weight): 1.3777049
30	CALCR	Degree(Weight): 1.3407239
31	HSPA8	Degree(Weight): 1.3042191
32	KLRC1	Degree(Weight): 1.285536
33	RXFP2	Degree(Weight): 1.2256474
34	ADM	Degree(Weight): 1.2167158
35	EFNB2	Degree(Weight): 1.2079772
36	APP	Degree(Weight): 1.1980449
37	SELP	Degree(Weight): 1.1503989
38	POMC	Degree(Weight): 1.1216428
39	ANXA1	Degree(Weight): 1.1033685
40	SCN10A	Degree(Weight): 1.0692577
41	TSHR	Degree(Weight): 1.0683409
42	OPRD1	Degree(Weight): 1.0678424
43	SLC9C2	Degree(Weight): 0.8904812
44	MIP	Degree(Weight): 0.8596779
45	SCTR	Degree(Weight): 0.8155925
46	PTMA	Degree(Weight): 0.8090015
47	CD47	Degree(Weight): 0.8073767
48	SIRPG	Degree(Weight): 0.8073767
49	AGTR1	Degree(Weight): 0.7642099
50	PTN	Degree(Weight): 0.7604029
51	FSHR	Degree(Weight): 0.7549252
52	CD247	Degree(Weight): 0.7435359
53	RTN4	Degree(Weight): 0.7277666
54	GJB2	Degree(Weight): 0.7277666
55	KCNN4	Degree(Weight): 0.7185285
56	HSP90AA1	Degree(Weight): 0.7165473
57	CFTR	Degree(Weight): 0.7165473
58	INSL3	Degree(Weight): 0.7156895
59	ADCYAP1R1	Degree(Weight): 0.6942979
60	ARPC5	Degree(Weight): 0.6903692
61	GRM1	Degree(Weight): 0.6885168
62	FPR2	Degree(Weight): 0.6836494
63	CCL3	Degree(Weight): 0.680379
64	S1PR5	Degree(Weight): 0.67807
65	GPR182	Degree(Weight): 0.6720882
66	PSAP	Degree(Weight): 0.6641384
67	GPR37L1	Degree(Weight): 0.6641384
68	CKLF	Degree(Weight): 0.6618544
69	ACTR2	Degree(Weight): 0.6579838
70	APOA1	Degree(Weight): 0.6570804
71	HFE	Degree(Weight): 0.647931
72	NGF	Degree(Weight): 0.6466449
73	SORCS3	Degree(Weight): 0.6466449
74	TRPC3	Degree(Weight): 0.6356498
75	CD99	Degree(Weight): 0.6332687
76	PILRA	Degree(Weight): 0.6332687
77	CD1A	Degree(Weight): 0.6310014
78	APOE	Degree(Weight): 0.6148952
79	GCGR	Degree(Weight): 0.6083661
80	HSPA1A	Degree(Weight): 0.6024709
81	GRIN2D	Degree(Weight): 0.6024709
82	SERPING1	Degree(Weight): 0.602346
83	HSP90B1	Degree(Weight): 0.601464
84	TLR1	Degree(Weight): 0.601464
85	LRPAP1	Degree(Weight): 0.5911957
86	KLRC2	Degree(Weight): 0.5838666
87	PTH2R	Degree(Weight): 0.577901
88	DCN	Degree(Weight): 0.5691786
89	MET	Degree(Weight): 0.5691786
90	HLA-E	Degree(Weight): 0.5678361
91	BSG	Degree(Weight): 0.5667421
92	SELE	Degree(Weight): 0.5667421
93	FPR1	Degree(Weight): 0.5666726
94	HTR2C	Degree(Weight): 0.5482271
95	VCAN	Degree(Weight): 0.5480528
96	TNFSF12	Degree(Weight): 0.5474546
97	TNFRSF8	Degree(Weight): 0.5474546
98	LILRB1	Degree(Weight): 0.5470786
99	CALR	Degree(Weight): 0.5447191
100	CCL2	Degree(Weight): 0.5407661
101	EFNA1	Degree(Weight): 0.5382414
102	EPHA1	Degree(Weight): 0.5382414
103	SELL	Degree(Weight): 0.5374579
104	CXCL8	Degree(Weight): 0.52802
105	AGT	Degree(Weight): 0.5266257
106	C3	Degree(Weight): 0.5239357
107	C5AR2	Degree(Weight): 0.5239357
108	TRPC5	Degree(Weight): 0.5163865
109	CGA	Degree(Weight): 0.512794
110	PLAU	Degree(Weight): 0.5108917
111	RLN2	Degree(Weight): 0.5099579
112	GLP1R	Degree(Weight): 0.5022249
